# Supplementary material for: Effect of the spatial–temporal specific theca cell Cyp17 overexpression on the reproductive phenotype of the novel TC17 mouse
Source: J Transl Med. 2021 Oct 15;19:428. doi: 10.1186/s12967-021-03103-x (PMC8520195; doi:10.1186/s12967-021-03103-x)
Supplement: Supplementary file 2 — Additional file 2: Table S1. [file 12967_2021_3103_MOESM2_ESM.xlsx]

## Sheet: Table S1
	statistic			description		normalized read counts
gene_id	log2FoldChange	pvalue	padj	gene_name	gene_description	WT_rep1	WT_rep2	WT_rep3	TGT_rep1	TGT_rep2	TGT_rep3
ENSMUSG00000037936	1.9092	1.43e-21	1.8e-17	Scarb1	scavenger receptor class B, member 1 [Source:MGI Symbol;Acc:MGI:893578]	10600.6	9655.28	9396.76	30393.2	51961.9	29023
ENSMUSG00000029059	1.83403	2.62e-21	1.8e-17	Fam213b	family with sequence similarity 213, member B [Source:MGI Symbol;Acc:MGI:1913719]	676.895	467.61	561.936	1734.14	2506.69	1845.91
ENSMUSG00000032577	2.38267	3.4e-21	1.8e-17	Mapkapk3	mitogen-activated protein kinase-activated protein kinase 3 [Source:MGI Symbol;Acc:MGI:2143163]	620.56	542.659	555.097	2623.3	4566.43	1773.63
ENSMUSG00000031278	1.79584	1.32e-20	5.21e-17	Acsl4	acyl-CoA synthetase long-chain family member 4 [Source:MGI Symbol;Acc:MGI:1354713]	2578.44	3373.34	2727.61	11697.1	11338.8	7101.93
ENSMUSG00000058258	2.46246	7.38e-20	2.34e-16	Idi1	isopentenyl-diphosphate delta isomerase [Source:MGI Symbol;Acc:MGI:2442264]	305.946	365.621	258.741	1814.97	2421.22	895.155
ENSMUSG00000042041	3.78047	1.32e-19	3.49e-16	2010003K11Rik	RIKEN cDNA 2010003K11 gene [Source:MGI Symbol;Acc:MGI:1917111]	14.734	28.8648	26.2161	491.465	340.886	122.319
ENSMUSG00000101939	2.24943	1.89e-19	4.27e-16	Gm28438	predicted gene 28438 [Source:MGI Symbol;Acc:MGI:5579144]	100.538	92.3674	106.004	381.532	639.547	399.391
ENSMUSG00000105422	2.14114	3.54e-19	7e-16	Gm6089	predicted gene 6089 [Source:MGI Symbol;Acc:MGI:3647070]	126.539	132.778	111.703	672.531	384.14	581.943
ENSMUSG00000041845	1.73286	9.59e-19	1.69e-15	Rhod	ras homolog family member D [Source:MGI Symbol;Acc:MGI:108446]	390.883	371.394	320.292	1101.49	1511.84	988.748
ENSMUSG00000022351	2.0556	1.64e-18	2.59e-15	Sqle	squalene epoxidase [Source:MGI Symbol;Acc:MGI:109296]	1322.59	1474.99	1158.07	6236	7092.69	3119.14
ENSMUSG00000033419	3.13195	6.28e-18	9.03e-15	Snap91	synaptosomal-associated protein 91 [Source:MGI Symbol;Acc:MGI:109132]	31.2013	40.4107	46.733	470.988	411.946	151.046
ENSMUSG00000027221	2.49084	6.91e-18	9.11e-15	Chst1	carbohydrate (keratan sulfate Gal-6) sulfotransferase 1 [Source:MGI Symbol;Acc:MGI:1924219]	175.941	104.876	94.6059	501.165	1039.13	577.31
ENSMUSG00000039114	1.53424	9.45e-18	1.15e-14	Nrn1	neuritin 1 [Source:MGI Symbol;Acc:MGI:1915654]	1589.53	1123.8	1283.45	3261.35	4567.46	3750.2
ENSMUSG00000031349	2.09882	2.72e-17	3.05e-14	Nsdhl	NAD(P) dependent steroid dehydrogenase-like [Source:MGI Symbol;Acc:MGI:1099438]	699.43	687.945	613.229	2473.49	4351.18	1747.68
ENSMUSG00000052302	2.4245	2.89e-17	3.05e-14	Tbc1d30	TBC1 domain family, member 30 [Source:MGI Symbol;Acc:MGI:1921944]	92.7373	83.708	69.5296	359.977	651.905	312.285
ENSMUSG00000030214	2.04167	9.2e-17	9.1e-14	Plbd1	phospholipase B domain containing 1 [Source:MGI Symbol;Acc:MGI:1914107]	589.358	562.864	381.843	1937.84	3001.03	1383.51
ENSMUSG00000081058	3.76418	1.01e-16	9.36e-14	Hist2h3c2	histone cluster 2, H3c2 [Source:MGI Symbol;Acc:MGI:2448357]	13.8673	22.1297	19.3771	305.01	366.632	78.7662
ENSMUSG00000032349	1.71967	1.7e-16	1.5e-13	Elovl5	ELOVL family member 5, elongation of long chain fatty acids (yeast) [Source:MGI Symbol;Acc:MGI:1916051]	6503.74	5714.27	5325.29	22096.5	23532.4	12155.9
ENSMUSG00000112030	3.00561	2.33e-16	1.94e-13	Gm35189	predicted gene, 35189 [Source:MGI Symbol;Acc:MGI:5594348]	78.0033	43.2972	56.9915	370.755	830.072	234.445
ENSMUSG00000018821	1.87857	3.45e-16	2.73e-13	Avpi1	arginine vasopressin-induced 1 [Source:MGI Symbol;Acc:MGI:1916784]	834.635	948.69	854.873	2104.89	4707.52	2888.4
ENSMUSG00000031824	1.94183	4.93e-16	3.72e-13	6430548M08Rik	RIKEN cDNA 6430548M08 gene [Source:MGI Symbol;Acc:MGI:2443793]	845.903	562.864	444.534	2150.16	3175.08	1803.28
ENSMUSG00000032323	1.31773	7.45e-16	5.36e-13	Cyp11a1	cytochrome P450, family 11, subfamily a, polypeptide 1 [Source:MGI Symbol;Acc:MGI:88582]	63756.4	80732	68775.1	171493	211217	148899
ENSMUSG00000020917	1.47001	1.65e-15	1.13e-12	Acly	ATP citrate lyase [Source:MGI Symbol;Acc:MGI:103251]	5090.15	5848.01	4623.15	12403	18753.9	11953.9
ENSMUSG00000032285	1.68348	2.04e-15	1.34e-12	Dnaja4	DnaJ heat shock protein family (Hsp40) member A4 [Source:MGI Symbol;Acc:MGI:1927638]	319.814	339.643	298.636	752.287	1331.62	994.308
ENSMUSG00000046598	1.70145	2.57e-15	1.63e-12	Bdh1	3-hydroxybutyrate dehydrogenase, type 1 [Source:MGI Symbol;Acc:MGI:1919161]	194.142	203.016	185.792	624.032	786.818	486.497
ENSMUSG00000052026	2.16585	4.46e-15	2.71e-12	Slc6a7	solute carrier family 6 (neurotransmitter transporter, L-proline), member 7 [Source:MGI Symbol;Acc:MGI:2147363]	113.538	94.2917	120.822	494.699	677.652	302.092
ENSMUSG00000022508	1.66718	1.03e-14	6.04e-12	Bcl6	B cell leukemia/lymphoma 6 [Source:MGI Symbol;Acc:MGI:107187]	370.949	278.064	259.881	899.942	1221.42	770.056
ENSMUSG00000026568	1.46155	1.49e-14	8.45e-12	Mpc2	mitochondrial pyruvate carrier 2 [Source:MGI Symbol;Acc:MGI:1917706]	914.372	744.712	722.652	1871.02	2794.03	1897.8
ENSMUSG00000010122	2.40733	2.23e-14	1.22e-11	Slc47a1	solute carrier family 47, member 1 [Source:MGI Symbol;Acc:MGI:1914723]	158.607	107.762	99.1652	397.699	1065.91	480.011
ENSMUSG00000096255	1.47817	2.68e-14	1.41e-11	Dynlt1b	dynein light chain Tctex-type 1B [Source:MGI Symbol;Acc:MGI:98643]	279.945	240.54	315.733	705.942	915.551	706.116
ENSMUSG00000005268	1.50089	4.34e-14	2.21e-11	Prlr	prolactin receptor [Source:MGI Symbol;Acc:MGI:97763]	4189.64	4647.24	4359.85	13512.1	15596.3	8241.73
ENSMUSG00000039153	1.69967	6.57e-14	3.25e-11	Runx2	runt related transcription factor 2 [Source:MGI Symbol;Acc:MGI:99829]	1498.53	906.355	1194.54	3135.25	5423.27	3135.82
ENSMUSG00000027335	2.53424	4.23e-13	2.03e-10	Adra1d	adrenergic receptor, alpha 1d [Source:MGI Symbol;Acc:MGI:106673]	53.7356	34.6378	20.5169	155.2	264.676	217.765
ENSMUSG00000027443	1.73824	4.64e-13	2.16e-10	Cst12	cystatin 12 [Source:MGI Symbol;Acc:MGI:1916612]	347.548	361.772	274.699	1166.15	1436.66	683.876
ENSMUSG00000041193	1.74522	4.88e-13	2.21e-10	Pla2g5	phospholipase A2, group V [Source:MGI Symbol;Acc:MGI:101899]	601.492	345.416	393.241	1485.17	1960.86	1051.76
ENSMUSG00000108022	2.39428	7.14e-13	3.14e-10	Gm7298	predicted gene 7298 [Source:MGI Symbol;Acc:MGI:3648717]	110.071	76.0107	79.7881	357.821	780.638	262.245
ENSMUSG00000035506	3.25701	8.72e-13	3.73e-10	Slc12a8	solute carrier family 12 (potassium/chloride transporters), member 8 [Source:MGI Symbol;Acc:MGI:2443672]	313.747	205.902	144.758	2061.78	2974.25	1322.35
ENSMUSG00000039956	1.69621	1.29e-12	5.38e-10	Mrap	melanocortin 2 receptor accessory protein [Source:MGI Symbol;Acc:MGI:1924287]	736.698	944.842	1019.01	1729.83	3966.01	3051.5
ENSMUSG00000030287	1.4763	2.22e-12	9e-10	Itpr2	inositol 1,4,5-triphosphate receptor 2 [Source:MGI Symbol;Acc:MGI:99418]	975.908	678.323	731.771	2451.94	2632.34	1558.64
ENSMUSG00000028613	1.5547	5.18e-12	2.05e-09	Lrp8	low density lipoprotein receptor-related protein 8, apolipoprotein e receptor [Source:MGI Symbol;Acc:MGI:1340044]	745.365	784.161	439.974	1434.52	2238.93	2117.42
ENSMUSG00000030761	1.40708	5.55e-12	2.14e-09	Myo7a	myosin VIIA [Source:MGI Symbol;Acc:MGI:104510]	986.308	1111.3	1091.96	1871.02	3149.33	3436.06
ENSMUSG00000028995	1.10639	7.86e-12	2.96e-09	Fam126a	family with sequence similarity 126, member A [Source:MGI Symbol;Acc:MGI:2149839]	2820.25	2441	2809.68	5592.57	6895.98	4889.07
ENSMUSG00000037617	1.59993	1.02e-11	3.77e-09	Spag1	sperm associated antigen 1 [Source:MGI Symbol;Acc:MGI:1349387]	512.222	441.632	520.902	1966.94	1605.56	898.862
ENSMUSG00000074178	2.10411	1.92e-11	6.91e-09	Gm10638	predicted gene 10638 [Source:MGI Symbol;Acc:MGI:3704316]	65.0028	99.1025	43.3135	296.388	384.14	214.985
ENSMUSG00000097601	1.89381	2.3e-11	8.1e-09	Gm26660	predicted gene, 26660 [Source:MGI Symbol;Acc:MGI:5477154]	174.207	86.5945	111.703	368.599	628.218	391.051
ENSMUSG00000066441	1.45452	4.3e-11	1.48e-08	Rdh11	retinol dehydrogenase 11 [Source:MGI Symbol;Acc:MGI:102581]	715.03	864.02	779.644	1896.88	3043.25	1524.36
ENSMUSG00000029482	1.21554	5.39e-11	1.78e-08	Aacs	acetoacetyl-CoA synthetase [Source:MGI Symbol;Acc:MGI:1926144]	648.294	659.08	592.712	1462.54	1801.24	1150.91
ENSMUSG00000029047	1.78126	5.41e-11	1.78e-08	Pex10	peroxisomal biogenesis factor 10 [Source:MGI Symbol;Acc:MGI:2684988]	331.947	267.481	148.178	690.854	1171.99	713.529
ENSMUSG00000033053	3.66341	6.13e-11	1.98e-08	1700028P14Rik	RIKEN cDNA 1700028P14 gene [Source:MGI Symbol;Acc:MGI:1914733]	10.4004	7.69729	5.69915	90.5331	174.047	40.7731
ENSMUSG00000038489	1.22522	7.1e-11	2.25e-08	Polr2l	polymerase (RNA) II (DNA directed) polypeptide L [Source:MGI Symbol;Acc:MGI:1913741]	1671	1305.65	1386.03	2715.99	4336.77	3148.8
ENSMUSG00000003541	-1.85692	9.59e-11	2.98e-08	Ier3	immediate early response 3 [Source:MGI Symbol;Acc:MGI:104814]	442.885	691.794	1176.3	183.222	189.495	264.098
ENSMUSG00000000594	1.34587	1.23e-10	3.74e-08	Gm2a	GM2 ganglioside activator protein [Source:MGI Symbol;Acc:MGI:95762]	13888.9	11643.1	14891.9	29716.4	48118.4	24915.1
ENSMUSG00000010663	1.31246	1.39e-10	4.14e-08	Fads1	fatty acid desaturase 1 [Source:MGI Symbol;Acc:MGI:1923517]	3458.15	3514.77	2880.35	8567.23	10470.6	5437.65
ENSMUSG00000030657	1.79706	1.91e-10	5.6e-08	Xylt1	xylosyltransferase 1 [Source:MGI Symbol;Acc:MGI:2451073]	266.945	287.686	207.449	701.631	1402.68	546.73
ENSMUSG00000068009	5.40698	2.19e-10	6.25e-08	Bpifb6	BPI fold containing family B, member 6 [Source:MGI Symbol;Acc:MGI:2684965]	36.4015	24.054	14.8178	1384.94	1599.38	218.692
ENSMUSG00000024459	3.07128	2.21e-10	6.25e-08	H2-M5	histocompatibility 2, M region locus 5 [Source:MGI Symbol;Acc:MGI:95917]	19.0675	16.3567	23.9364	54.9665	296.601	145.486
ENSMUSG00000061411	1.45835	3.78e-10	1.05e-07	Nol4l	nucleolar protein 4-like [Source:MGI Symbol;Acc:MGI:1918765]	970.708	578.259	539.14	1421.58	1977.34	2343.53
ENSMUSG00000003134	1.61593	3.84e-10	1.05e-07	Tbc1d8	TBC1 domain family, member 8 [Source:MGI Symbol;Acc:MGI:1927225]	682.962	756.258	792.182	1985.26	3531.41	1322.35
ENSMUSG00000021273	1.24375	4.22e-10	1.13e-07	Fdft1	farnesyl diphosphate farnesyl transferase 1 [Source:MGI Symbol;Acc:MGI:102706]	2217.89	2309.19	2113.25	4472.77	7224.51	4029.12
ENSMUSG00000001864	1.35626	5.1e-10	1.34e-07	Aif1l	allograft inflammatory factor 1-like [Source:MGI Symbol;Acc:MGI:1919598]	2480.51	1974.35	1618.56	3439.18	6474.77	5638.73
ENSMUSG00000032051	1.48344	5.24e-10	1.36e-07	Fdx1	ferredoxin 1 [Source:MGI Symbol;Acc:MGI:103224]	9290.19	15862.2	11332.2	23153.8	48849.6	30011.8
ENSMUSG00000033965	0.896292	6.07e-10	1.55e-07	Slc16a2	solute carrier family 16 (monocarboxylic acid transporters), member 2 [Source:MGI Symbol;Acc:MGI:1203732]	1846.95	2042.67	1786.11	3532.95	3831.1	3201.61
ENSMUSG00000031441	0.957237	7.27e-10	1.82e-07	Atp11a	ATPase, class VI, type 11A [Source:MGI Symbol;Acc:MGI:1354735]	2491.77	2269.74	2191.89	3831.49	5178.17	4492.45
ENSMUSG00000024885	1.28006	7.36e-10	1.82e-07	Aldh3b1	aldehyde dehydrogenase 3 family, member B1 [Source:MGI Symbol;Acc:MGI:1914939]	1347.72	1329.71	1127.29	2284.88	4248.2	2708.63
ENSMUSG00000038059	0.960289	1e-09	2.45e-07	Smim3	small integral membrane protein 3 [Source:MGI Symbol;Acc:MGI:1917088]	845.036	816.874	852.593	1714.74	1775.49	1402.97
ENSMUSG00000040412	4.17363	1.04e-09	2.49e-07	5330417C22Rik	RIKEN cDNA 5330417C22 gene [Source:MGI Symbol;Acc:MGI:1923930]	179.408	91.4053	69.5296	1917.36	3432.54	798.782
ENSMUSG00000039428	1.24757	1.08e-09	2.54e-07	Tmem135	transmembrane protein 135 [Source:MGI Symbol;Acc:MGI:1920009]	1153.58	1117.07	1205.94	2600.67	3708.55	1945.99
ENSMUSG00000021065	1.12755	1.3e-09	3.02e-07	Fut8	fucosyltransferase 8 [Source:MGI Symbol;Acc:MGI:1858901]	1836.54	1389.36	1400.85	2946.64	4231.72	2933.81
ENSMUSG00000063275	1.1142	1.47e-09	3.37e-07	Hacd1	3-hydroxyacyl-CoA dehydratase 1 [Source:MGI Symbol;Acc:MGI:1353592]	253.944	251.124	262.161	505.476	612.77	542.097
ENSMUSG00000039982	-1.32432	1.61e-09	3.64e-07	Dtx4	deltex 4, E3 ubiquitin ligase [Source:MGI Symbol;Acc:MGI:2672905]	2138.16	2084.04	2077.91	1126.27	527.291	862.722
ENSMUSG00000064360	-1.6675	1.64e-09	3.66e-07	mt-Nd3	mitochondrially encoded NADH dehydrogenase 3 [Source:MGI Symbol;Acc:MGI:102499]	378.749	290.573	553.958	113.166	168.898	102.859
ENSMUSG00000028671	1.88052	1.86e-09	4.08e-07	Gale	galactose-4-epimerase, UDP [Source:MGI Symbol;Acc:MGI:1921496]	166.407	228.032	196.051	379.377	1212.15	581.943
ENSMUSG00000032238	1.27213	2.04e-09	4.42e-07	Rora	RAR-related orphan receptor alpha [Source:MGI Symbol;Acc:MGI:104661]	667.362	494.551	583.593	1283.63	1867.15	1066.59
ENSMUSG00000025137	1.42678	2.1e-09	4.47e-07	Pcyt2	phosphate cytidylyltransferase 2, ethanolamine [Source:MGI Symbol;Acc:MGI:1915921]	1800.14	1521.18	1544.47	2955.26	6659.11	3468.49
ENSMUSG00000049892	-1.15077	2.12e-09	4.47e-07	Rasd1	RAS, dexamethasone-induced 1 [Source:MGI Symbol;Acc:MGI:1270848]	1279.25	2031.12	1513.69	743.665	634.397	794.149
ENSMUSG00000021453	-1.00455	2.17e-09	4.52e-07	Gadd45g	growth arrest and DNA-damage-inducible 45 gamma [Source:MGI Symbol;Acc:MGI:1346325]	695.963	720.658	703.275	348.121	334.706	373.445
ENSMUSG00000030630	1.28818	2.23e-09	4.58e-07	Fah	fumarylacetoacetate hydrolase [Source:MGI Symbol;Acc:MGI:95482]	342.348	263.632	298.636	584.154	950.566	675.536
ENSMUSG00000025980	0.949738	2.36e-09	4.78e-07	Hspd1	heat shock protein 1 (chaperonin) [Source:MGI Symbol;Acc:MGI:96242]	8076.81	9258.87	7938.92	13821.4	19431.5	15566.1
ENSMUSG00000115509	2.57355	2.4e-09	4.81e-07	Gm49012	predicted gene, 49012 [Source:MGI Symbol;Acc:MGI:6118370]	57.2024	10.5838	22.7966	158.433	227.6	158.459
ENSMUSG00000027952	1.69746	2.45e-09	4.85e-07	Pmvk	phosphomevalonate kinase [Source:MGI Symbol;Acc:MGI:1915853]	432.485	287.686	280.398	1133.82	1550.98	564.337
ENSMUSG00000003872	2.12599	2.51e-09	4.88e-07	Lin7b	lin-7 homolog B (C. elegans) [Source:MGI Symbol;Acc:MGI:1330858]	101.404	73.1242	55.8517	295.31	544.799	169.579
ENSMUSG00000027442	3.7193	2.55e-09	4.88e-07	Cst8	cystatin 8 (cystatin-related epididymal spermatogenic) [Source:MGI Symbol;Acc:MGI:107161]	679.495	484.929	413.758	4038.42	13037.1	3714.06
ENSMUSG00000085772	2.47776	2.56e-09	4.88e-07	D630024D03Rik	RIKEN cDNA D630024D03 gene [Source:MGI Symbol;Acc:MGI:3041224]	26.0011	13.4702	26.2161	122.866	166.838	75.9862
ENSMUSG00000024378	1.56346	2.86e-09	5.4e-07	Stard4	StAR-related lipid transfer (START) domain containing 4 [Source:MGI Symbol;Acc:MGI:2156764]	585.892	700.453	477.589	1766.47	2496.4	953.535
ENSMUSG00000034209	-1.13715	4.38e-09	8.16e-07	Rasl10a	RAS-like, family 10, member A [Source:MGI Symbol;Acc:MGI:1922918]	1316.52	1214.25	958.597	473.143	463.44	649.59
ENSMUSG00000032754	1.2135	5.11e-09	9.41e-07	Slc8b1	solute carrier family 8 (sodium/lithium/calcium exchanger), member B1 [Source:MGI Symbol;Acc:MGI:2180781]	309.413	309.816	305.475	518.41	821.833	803.415
ENSMUSG00000028370	2.02674	5.24e-09	9.54e-07	Pappa	pregnancy-associated plasma protein A [Source:MGI Symbol;Acc:MGI:97479]	149.073	106.8	77.5085	780.309	305.87	277.072
ENSMUSG00000020473	1.03979	5.33e-09	9.59e-07	Aebp1	AE binding protein 1 [Source:MGI Symbol;Acc:MGI:1197012]	10832.9	10829.1	8907.77	17461	26838.3	18552.7
ENSMUSG00000064359	-7.88103	5.47e-09	9.73e-07	mt-Tg	mitochondrially encoded tRNA glycine [Source:MGI Symbol;Acc:MGI:102486]	55.469	14.4324	61.5508	0	0	0
ENSMUSG00000050786	1.38975	5.7e-09	1e-06	Ccdc126	coiled-coil domain containing 126 [Source:MGI Symbol;Acc:MGI:1889376]	197.608	202.054	256.462	608.943	716.787	391.978
ENSMUSG00000029718	0.903232	5.81e-09	1.01e-06	Pcolce	procollagen C-endopeptidase enhancer protein [Source:MGI Symbol;Acc:MGI:105099]	5689.04	6180.92	6055.92	10973.9	13186.4	9365.77
ENSMUSG00000025950	1.10755	6.1e-09	1.04e-06	Idh1	isocitrate dehydrogenase 1 (NADP+), soluble [Source:MGI Symbol;Acc:MGI:96413]	11767.2	15277.2	17194.3	26810.7	40798.1	27712.7
ENSMUSG00000033629	1.25644	6.12e-09	1.04e-06	Hacd3	3-hydroxyacyl-CoA dehydratase 3 [Source:MGI Symbol;Acc:MGI:1889341]	3725.96	3629.27	3702.17	7065.89	12888.8	6462.54
ENSMUSG00000020017	5.91137	6.26e-09	1.05e-06	Hal	histidine ammonia lyase [Source:MGI Symbol;Acc:MGI:96010]	13.0006	1.92432	1.13983	239.266	548.919	198.306
ENSMUSG00000030111	6.57239	6.35e-09	1.06e-06	A2m	alpha-2-macroglobulin [Source:MGI Symbol;Acc:MGI:2449119]	1.73341	4.8108	10.2585	500.087	1001.03	77.8396
ENSMUSG00000031168	1.32708	1.01e-08	1.66e-06	Ebp	phenylalkylamine Ca2+ antagonist (emopamil) binding protein [Source:MGI Symbol;Acc:MGI:107822]	677.762	954.463	892.487	1779.41	3032.96	1520.65
ENSMUSG00000092274	1.18039	1.08e-08	1.75e-06	Neat1	nuclear paraspeckle assembly transcript 1 (non-protein coding) [Source:MGI Symbol;Acc:MGI:1914211]	10111.8	10386.5	9375.1	19305.1	31980.4	16420.4
ENSMUSG00000024222	0.824067	1.12e-08	1.81e-06	Fkbp5	FK506 binding protein 5 [Source:MGI Symbol;Acc:MGI:104670]	9115.12	8721.02	7681.32	13862.3	16902.2	14414.2
ENSMUSG00000026675	4.18249	1.4e-08	2.25e-06	Hsd17b7	hydroxysteroid (17-beta) dehydrogenase 7 [Source:MGI Symbol;Acc:MGI:1330808]	3123.6	1356.65	1037.25	41605.3	49473.7	9111.86
ENSMUSG00000033105	2.43969	1.47e-08	2.31e-06	Lss	lanosterol synthase [Source:MGI Symbol;Acc:MGI:1336155]	965.508	846.701	659.962	3997.47	6828.01	2589.09
ENSMUSG00000105402	3.62068	1.47e-08	2.31e-06	Gm3716	predicted gene 3716 [Source:MGI Symbol;Acc:MGI:3781892]	12.1338	7.69729	3.41949	206.933	41.1946	43.5531
ENSMUSG00000022090	1.12767	1.53e-08	2.38e-06	Pdlim2	PDZ and LIM domain 2 [Source:MGI Symbol;Acc:MGI:2384850]	721.964	662.929	696.436	1074.54	1883.62	1589.22
ENSMUSG00000047735	1.07351	1.56e-08	2.39e-06	Samd9l	sterile alpha motif domain containing 9-like [Source:MGI Symbol;Acc:MGI:1343184]	614.493	693.718	705.555	1437.75	1725.03	1074.93
ENSMUSG00000074899	1.75263	1.66e-08	2.53e-06	Sptbn5	spectrin beta, non-erythrocytic 5 [Source:MGI Symbol;Acc:MGI:2685200]	106.605	43.2972	76.3686	256.51	297.631	210.352
ENSMUSG00000045294	1.42381	1.84e-08	2.77e-06	Insig1	insulin induced gene 1 [Source:MGI Symbol;Acc:MGI:1916289]	1844.34	1325.86	1235.58	4061.06	5546.86	2216.57
ENSMUSG00000032418	1.28915	1.95e-08	2.91e-06	Me1	malic enzyme 1, NADP(+)-dependent, cytosolic [Source:MGI Symbol;Acc:MGI:97043]	10977.7	10433.7	13409	20874.3	42711.6	21507.8
ENSMUSG00000023951	1.15967	2.03e-08	3.01e-06	Vegfa	vascular endothelial growth factor A [Source:MGI Symbol;Acc:MGI:103178]	2170.23	3047.16	1831.71	4137.58	6553.04	5059.57
ENSMUSG00000002808	1.25929	2.41e-08	3.53e-06	Epdr1	ependymin related protein 1 (zebrafish) [Source:MGI Symbol;Acc:MGI:2145369]	1790.61	2759.48	3020.55	8212.64	5427.39	4479.48
ENSMUSG00000028337	-1.69912	2.55e-08	3.7e-06	Coro2a	coronin, actin binding protein 2A [Source:MGI Symbol;Acc:MGI:1345966]	844.169	352.151	544.839	232.799	109.166	194.599
ENSMUSG00000038400	-1.30503	2.61e-08	3.75e-06	Pmepa1	prostate transmembrane protein, androgen induced 1 [Source:MGI Symbol;Acc:MGI:1929600]	765.299	1370.12	1195.68	365.366	397.528	583.797
ENSMUSG00000023206	1.45911	2.74e-08	3.9e-06	Il15ra	interleukin 15 receptor, alpha chain [Source:MGI Symbol;Acc:MGI:104644]	273.012	153.946	245.064	428.954	822.863	595.843
ENSMUSG00000037716	2.21901	3.18e-08	4.49e-06	Ccdc33	coiled-coil domain containing 33 [Source:MGI Symbol;Acc:MGI:1922464]	65.8695	24.054	42.1737	132.566	332.647	151.972
ENSMUSG00000027870	0.935629	3.27e-08	4.58e-06	Hao2	hydroxyacid oxidase 2 [Source:MGI Symbol;Acc:MGI:96012]	2233.49	2176.41	2236.35	3900.47	5289.39	3523.17
ENSMUSG00000068854	2.50442	3.3e-08	4.58e-06	Hist2h2be	histone cluster 2, H2be [Source:MGI Symbol;Acc:MGI:2448415]	391.75	310.778	333.97	2235.3	2716.79	930.368
ENSMUSG00000039533	1.30834	3.43e-08	4.73e-06	Mmd2	monocyte to macrophage differentiation-associated 2 [Source:MGI Symbol;Acc:MGI:1922354]	769.633	516.68	691.877	1113.34	2299.69	1486.36
ENSMUSG00000022180	-0.917674	3.65e-08	4.98e-06	Slc7a8	solute carrier family 7 (cationic amino acid transporter, y+ system), member 8 [Source:MGI Symbol;Acc:MGI:1355323]	2722.32	3799.57	3242.82	1717.97	1536.56	1913.56
ENSMUSG00000032202	2.55526	3.79e-08	5.13e-06	Rab27a	RAB27A, member RAS oncogene family [Source:MGI Symbol;Acc:MGI:1861441]	1098.11	402.183	732.911	4465.22	5665.29	2997.75
ENSMUSG00000002365	1.2892	4.1e-08	5.5e-06	Snx9	sorting nexin 9 [Source:MGI Symbol;Acc:MGI:1913866]	1388.46	1392.25	1317.64	4525.58	3599.38	1893.17
ENSMUSG00000050612	1.34253	4.3e-08	5.72e-06	Txndc2	thioredoxin domain containing 2 (spermatozoa) [Source:MGI Symbol;Acc:MGI:2389312]	248.744	194.356	265.58	514.099	833.162	449.431
ENSMUSG00000056204	0.887469	4.56e-08	6.02e-06	Pgpep1	pyroglutamyl-peptidase I [Source:MGI Symbol;Acc:MGI:1913772]	931.706	799.556	928.962	1426.97	1840.37	1653.16
ENSMUSG00000058794	3.83691	4.66e-08	6.05e-06	Nfe2	nuclear factor, erythroid derived 2 [Source:MGI Symbol;Acc:MGI:97308]	8.66703	3.84864	2.27966	80.8331	119.464	16.6799
ENSMUSG00000018604	-0.912914	4.66e-08	6.05e-06	Tbx3	T-box 3 [Source:MGI Symbol;Acc:MGI:98495]	1539.27	1187.31	1269.77	772.765	662.204	688.509
ENSMUSG00000056666	1.13073	4.7e-08	6.05e-06	Retsat	retinol saturase (all trans retinol 13,14 reductase) [Source:MGI Symbol;Acc:MGI:1914692]	762.699	626.367	579.034	1362.31	1868.18	1082.34
ENSMUSG00000031574	3.49149	4.92e-08	6.28e-06	Star	steroidogenic acute regulatory protein [Source:MGI Symbol;Acc:MGI:102760]	7323.64	7562.58	6927.89	56592.9	153216	35538.4
ENSMUSG00000015850	1.6354	5.58e-08	7.07e-06	Adamtsl4	ADAMTS-like 4 [Source:MGI Symbol;Acc:MGI:2389008]	112.671	64.4648	117.403	339.499	377.961	197.379
ENSMUSG00000034648	1.21022	5.95e-08	7.47e-06	Lrrn1	leucine rich repeat protein 1, neuronal [Source:MGI Symbol;Acc:MGI:106038]	1843.48	1072.81	935.801	2515.53	3005.15	3397.14
ENSMUSG00000018796	1.36792	6e-08	7.48e-06	Acsl1	acyl-CoA synthetase long-chain family member 1 [Source:MGI Symbol;Acc:MGI:102797]	390.017	326.172	339.669	580.921	1338.83	806.195
ENSMUSG00000021242	1.0172	6.22e-08	7.69e-06	Npc2	NPC intracellular cholesterol transporter 2 [Source:MGI Symbol;Acc:MGI:1915213]	5401.3	4698.23	4504.61	8007.87	13090.6	8462.27
ENSMUSG00000031451	-1.03902	6.37e-08	7.82e-06	Gas6	growth arrest specific 6 [Source:MGI Symbol;Acc:MGI:95660]	31269.8	24040.5	25197.1	16374.6	9400.62	13405.1
ENSMUSG00000031788	1.27395	7.23e-08	8.8e-06	Kifc3	kinesin family member C3 [Source:MGI Symbol;Acc:MGI:109202]	861.503	1031.44	922.123	2390.5	3092.69	1325.13
ENSMUSG00000022217	1.51687	7.65e-08	9.15e-06	Emc9	ER membrane protein complex subunit 9 [Source:MGI Symbol;Acc:MGI:1934682]	278.212	199.167	199.47	428.954	1005.15	505.03
ENSMUSG00000114196	-1.22092	7.66e-08	9.15e-06	Gm47547	predicted gene, 47547 [Source:MGI Symbol;Acc:MGI:6096561]	904.838	526.302	830.936	376.143	263.646	330.818
ENSMUSG00000022206	-1.37929	7.69e-08	9.15e-06	Npr3	natriuretic peptide receptor 3 [Source:MGI Symbol;Acc:MGI:97373]	346.681	538.81	653.123	183.222	158.599	248.345
ENSMUSG00000031840	1.25312	8.01e-08	9.46e-06	Rab3a	RAB3A, member RAS oncogene family [Source:MGI Symbol;Acc:MGI:97843]	402.15	322.324	319.152	643.432	1166.84	679.243
ENSMUSG00000058454	3.11172	8.51e-08	9.98e-06	Dhcr7	7-dehydrocholesterol reductase [Source:MGI Symbol;Acc:MGI:1298378]	1313.06	1173.84	1155.79	6571.19	18904.2	6013.11
ENSMUSG00000038572	-1.19681	8.72e-08	1.01e-05	Bpifb5	BPI fold containing family B, member 5 [Source:MGI Symbol;Acc:MGI:2385160]	674.295	515.718	770.525	347.043	215.242	292.825
ENSMUSG00000020681	-1.67595	8.84e-08	1.02e-05	Ace	angiotensin I converting enzyme (peptidyl-dipeptidase A) 1 [Source:MGI Symbol;Acc:MGI:87874]	209.742	589.804	601.83	134.722	150.36	152.899
ENSMUSG00000015090	1.8132	9.27e-08	1.06e-05	Ptgds	prostaglandin D2 synthase (brain) [Source:MGI Symbol;Acc:MGI:99261]	93.604	127.005	137.919	624.032	455.201	179.772
ENSMUSG00000096780	1.01283	9.3e-08	1.06e-05	Tmem181b-ps	transmembrane protein 181B, pseudogene [Source:MGI Symbol;Acc:MGI:3779544]	264.345	359.848	319.152	689.776	588.054	624.57
ENSMUSG00000033576	3.55107	9.95e-08	1.12e-05	Apol6	apolipoprotein L 6 [Source:MGI Symbol;Acc:MGI:1919189]	259.144	114.497	83.2076	2001.43	2578.78	780.249
ENSMUSG00000050957	2.40794	1.05e-07	1.17e-05	Insl6	insulin-like 6 [Source:MGI Symbol;Acc:MGI:1351595]	26.0011	23.0919	23.9364	223.099	107.106	58.3797
ENSMUSG00000040298	1.78431	1.09e-07	1.22e-05	Btbd16	BTB (POZ) domain containing 16 [Source:MGI Symbol;Acc:MGI:3045247]	54.6023	69.2756	50.1525	153.044	302.781	144.559
ENSMUSG00000029544	1.37359	1.18e-07	1.31e-05	Cabp1	calcium binding protein 1 [Source:MGI Symbol;Acc:MGI:1352750]	134.339	173.189	190.352	278.066	497.425	511.517
ENSMUSG00000026383	1.1708	1.26e-07	1.39e-05	Epb41l5	erythrocyte membrane protein band 4.1 like 5 [Source:MGI Symbol;Acc:MGI:103006]	926.506	839.966	702.135	1830.06	2490.22	1240.8
ENSMUSG00000026335	1.02019	1.35e-07	1.47e-05	Pam	peptidylglycine alpha-amidating monooxygenase [Source:MGI Symbol;Acc:MGI:97475]	2959.79	3047.16	2981.8	7096.07	7043.25	4093.06
ENSMUSG00000052212	1.74952	1.42e-07	1.54e-05	Cd177	CD177 antigen [Source:MGI Symbol;Acc:MGI:1916141]	115.272	118.346	82.0678	539.965	351.184	173.286
ENSMUSG00000101133	2.60937	1.44e-07	1.55e-05	Gm29050	predicted gene 29050 [Source:MGI Symbol;Acc:MGI:5579756]	27.7345	6.73512	12.5381	72.2109	141.092	76.9129
ENSMUSG00000029309	-0.710991	1.45e-07	1.55e-05	Sparcl1	SPARC-like 1 [Source:MGI Symbol;Acc:MGI:108110]	7902.6	8318.84	8437.02	5494.5	4659.11	4910.38
ENSMUSG00000031958	1.24701	1.69e-07	1.79e-05	Ldhd	lactate dehydrogenase D [Source:MGI Symbol;Acc:MGI:106428]	395.217	319.437	250.763	812.642	956.746	526.344
ENSMUSG00000020848	-0.887958	1.7e-07	1.79e-05	Doc2b	double C2, beta [Source:MGI Symbol;Acc:MGI:1100497]	847.636	732.204	816.118	448.354	390.319	455.917
ENSMUSG00000032193	1.15509	1.71e-07	1.79e-05	Ldlr	low density lipoprotein receptor [Source:MGI Symbol;Acc:MGI:96765]	1977.82	2314.96	1232.16	3933.88	5136.97	3237.75
ENSMUSG00000020010	3.42973	1.76e-07	1.83e-05	Vnn3	vanin 3 [Source:MGI Symbol;Acc:MGI:1347055]	10.4004	2.88648	13.678	119.633	152.42	16.6799
ENSMUSG00000062054	1.01591	2.07e-07	2.14e-05	Iah1	isoamyl acetate-hydrolyzing esterase 1 homolog [Source:MGI Symbol;Acc:MGI:1914982]	884.037	821.685	967.716	1550.92	2382.08	1472.46
ENSMUSG00000021198	2.14077	2.13e-07	2.18e-05	Unc79	unc-79 homolog [Source:MGI Symbol;Acc:MGI:2684729]	27.7345	29.827	46.733	114.244	254.377	88.9595
ENSMUSG00000028517	0.925256	2.14e-07	2.18e-05	Plpp3	phospholipid phosphatase 3 [Source:MGI Symbol;Acc:MGI:1915166]	2055.82	1551	1409.97	3226.86	3587.02	2717.9
ENSMUSG00000030096	0.930159	2.31e-07	2.34e-05	Slc6a6	solute carrier family 6 (neurotransmitter transporter, taurine), member 6 [Source:MGI Symbol;Acc:MGI:98488]	3882.83	4254.67	4233.33	9702.13	8062.82	5808.31
ENSMUSG00000057948	3.04244	2.34e-07	2.36e-05	Unc13d	unc-13 homolog D [Source:MGI Symbol;Acc:MGI:1917700]	628.36	422.389	288.377	2630.85	6368.69	2036.8
ENSMUSG00000024107	2.16782	2.62e-07	2.63e-05	Lhcgr	luteinizing hormone/choriogonadotropin receptor [Source:MGI Symbol;Acc:MGI:96783]	4673.26	2109.06	2679.74	12856.8	18501.5	11161.6
ENSMUSG00000033096	1.08953	2.66e-07	2.65e-05	Apmap	adipocyte plasma membrane associated protein [Source:MGI Symbol;Acc:MGI:1919131]	659.561	679.285	696.436	1098.25	2001.03	1231.53
ENSMUSG00000029575	1.00449	2.69e-07	2.66e-05	Mmab	methylmalonic aciduria (cobalamin deficiency) cblB type homolog (human) [Source:MGI Symbol;Acc:MGI:1924947]	768.766	630.215	624.627	1243.75	1726.06	1092.53
ENSMUSG00000045534	1.96117	2.96e-07	2.91e-05	Kcna5	potassium voltage-gated channel, shaker-related subfamily, member 5 [Source:MGI Symbol;Acc:MGI:96662]	77.1366	57.7296	22.7966	260.821	230.69	127.879
ENSMUSG00000031382	3.3272	3.14e-07	3.07e-05	Asb11	ankyrin repeat and SOCS box-containing 11 [Source:MGI Symbol;Acc:MGI:1916104]	12.1338	0.962161	7.97881	47.4221	126.674	38.9198
ENSMUSG00000029661	-0.796272	3.17e-07	3.07e-05	Col1a2	collagen, type I, alpha 2 [Source:MGI Symbol;Acc:MGI:88468]	10990.7	10688.6	12358	7547.66	5454.17	6597.83
ENSMUSG00000038319	-0.939628	3.36e-07	3.24e-05	Kcnh2	potassium voltage-gated channel, subfamily H (eag-related), member 2 [Source:MGI Symbol;Acc:MGI:1341722]	1163.12	1273.9	1281.17	788.931	506.694	643.103
ENSMUSG00000022018	1.20826	3.41e-07	3.27e-05	Rgcc	regulator of cell cycle [Source:MGI Symbol;Acc:MGI:1913464]	765.299	1041.06	1305.11	1696.42	3330.59	2158.19
ENSMUSG00000028132	2.73136	3.91e-07	3.73e-05	Tmem56	transmembrane protein 56 [Source:MGI Symbol;Acc:MGI:1923195]	98.8042	134.702	140.199	1184.47	960.865	335.451
ENSMUSG00000030589	-1.15326	3.93e-07	3.73e-05	Rasgrp4	RAS guanyl releasing protein 4 [Source:MGI Symbol;Acc:MGI:2386851]	371.816	353.113	284.958	176.755	129.763	148.266
ENSMUSG00000050199	0.881507	3.98e-07	3.75e-05	Lgr4	leucine-rich repeat-containing G protein-coupled receptor 4 [Source:MGI Symbol;Acc:MGI:1891468]	1281.85	1452.86	1593.48	2940.17	2938.21	2094.25
ENSMUSG00000041939	1.21145	4.12e-07	3.86e-05	Mvk	mevalonate kinase [Source:MGI Symbol;Acc:MGI:107624]	865.837	610.972	441.114	1128.43	1907.31	1410.38
ENSMUSG00000025510	0.857861	4.29e-07	4e-05	Cd151	CD151 antigen [Source:MGI Symbol;Acc:MGI:1096360]	3619.35	4418.24	4147.84	7115.47	8960.86	6007.55
ENSMUSG00000016552	1.52662	4.35e-07	4.02e-05	Foxred2	FAD-dependent oxidoreductase domain containing 2 [Source:MGI Symbol;Acc:MGI:106315]	211.476	121.232	153.877	596.009	559.217	249.272
ENSMUSG00000026944	0.82903	4.56e-07	4.2e-05	Abca2	ATP-binding cassette, sub-family A (ABC1), member 2 [Source:MGI Symbol;Acc:MGI:99606]	1716.07	1240.23	1324.48	2642.7	2611.74	2353.72
ENSMUSG00000048796	1.10525	4.82e-07	4.41e-05	Cyb561d1	cytochrome b-561 domain containing 1 [Source:MGI Symbol;Acc:MGI:1919273]	474.953	482.042	469.61	1327.82	1061.79	681.096
ENSMUSG00000040061	2.66462	4.86e-07	4.42e-05	Plcb2	phospholipase C, beta 2 [Source:MGI Symbol;Acc:MGI:107465]	188.941	114.497	135.64	431.11	1455.2	898.862
ENSMUSG00000030228	4.37049	4.96e-07	4.49e-05	Pik3c2g	phosphatidylinositol-4-phosphate 3-kinase catalytic subunit type 2 gamma [Source:MGI Symbol;Acc:MGI:1203730]	156.007	21.1675	142.479	1475.47	3693.1	1442.81
ENSMUSG00000022235	1.32421	5.12e-07	4.6e-05	Cmbl	carboxymethylenebutenolidase-like (Pseudomonas) [Source:MGI Symbol;Acc:MGI:1916824]	603.226	399.297	547.119	933.353	2004.12	943.341
ENSMUSG00000037419	0.906079	5.52e-07	4.94e-05	Endod1	endonuclease domain containing 1 [Source:MGI Symbol;Acc:MGI:1919196]	851.103	791.858	854.873	1223.27	1900.1	1556.79
ENSMUSG00000031996	1.01739	5.64e-07	5.02e-05	Aplp2	amyloid beta (A4) precursor-like protein 2 [Source:MGI Symbol;Acc:MGI:88047]	12256.1	15293.5	13024.8	37570.2	24808.4	19755.5
ENSMUSG00000093930	2.35102	5.85e-07	5.17e-05	Hmgcs1	3-hydroxy-3-methylglutaryl-Coenzyme A synthase 1 [Source:MGI Symbol;Acc:MGI:107592]	5631.84	4701.12	3482.18	19208.1	37137	14139.9
ENSMUSG00000032579	2.82256	5.98e-07	5.26e-05	Hemk1	HemK methyltransferase family member 1 [Source:MGI Symbol;Acc:MGI:1916786]	546.89	327.135	360.186	2704.14	4798.15	1230.61
ENSMUSG00000001506	-1.11297	6.08e-07	5.31e-05	Col1a1	collagen, type I, alpha 1 [Source:MGI Symbol;Acc:MGI:88467]	3920.1	5261.09	8038.08	2520.92	2244.08	3194.2
ENSMUSG00000019437	1.11462	6.45e-07	5.61e-05	Tlcd1	TLC domain containing 1 [Source:MGI Symbol;Acc:MGI:1915572]	686.429	565.75	571.055	1089.63	1864.06	996.161
ENSMUSG00000037129	-1.26863	6.94e-07	6e-05	Tmprss13	transmembrane protease, serine 13 [Source:MGI Symbol;Acc:MGI:2682935]	507.022	392.562	372.724	203.699	112.255	212.205
ENSMUSG00000000579	1.19963	7.08e-07	6.09e-05	Dynlt1c	dynein light chain Tctex-type 1C [Source:MGI Symbol;Acc:MGI:3807476]	244.41	196.281	251.902	365.366	697.219	527.27
ENSMUSG00000034738	1.37194	7.6e-07	6.5e-05	Nostrin	nitric oxide synthase trafficker [Source:MGI Symbol;Acc:MGI:3606242]	149.94	127.005	78.6483	310.399	376.931	237.225
ENSMUSG00000075410	1.08732	7.88e-07	6.7e-05	Prcd	photoreceptor disc component [Source:MGI Symbol;Acc:MGI:3649529]	372.682	319.437	410.339	574.454	1021.63	745.036
ENSMUSG00000001467	2.4806	9.53e-07	8.06e-05	Cyp51	cytochrome P450, family 51 [Source:MGI Symbol;Acc:MGI:106040]	1577.4	2090.78	1399.71	8526.28	15193.6	4566.59
ENSMUSG00000074218	1.63338	9.89e-07	8.33e-05	Cox7a1	cytochrome c oxidase subunit 7A1 [Source:MGI Symbol;Acc:MGI:1316714]	107.471	91.4053	91.1864	239.266	492.276	169.579
ENSMUSG00000028273	0.980371	1.02e-06	8.54e-05	Pdlim5	PDZ and LIM domain 5 [Source:MGI Symbol;Acc:MGI:1927489]	546.89	712.961	773.945	1216.81	1686.92	1106.43
ENSMUSG00000051159	4.20556	1.13e-06	9.42e-05	Cited1	Cbp/p300-interacting transactivator with Glu/Asp-rich carboxy-terminal domain 1 [Source:MGI Symbol;Acc:MGI:108023]	212.342	72.1621	225.686	2526.3	6026.78	859.015
ENSMUSG00000006517	2.51193	1.19e-06	9.87e-05	Mvd	mevalonate (diphospho) decarboxylase [Source:MGI Symbol;Acc:MGI:2179327]	968.974	569.599	451.373	2594.2	6060.76	2698.44
ENSMUSG00000030647	0.904317	1.24e-06	0.000101839	Ndufc2	NADH:ubiquinone oxidoreductase subunit C2 [Source:MGI Symbol;Acc:MGI:1344370]	1175.25	1081.47	1245.83	1670.55	2749.74	2134.1
ENSMUSG00000040687	1.11711	1.32e-06	0.000108223	Madd	MAP-kinase activating death domain [Source:MGI Symbol;Acc:MGI:2444672]	454.153	508.983	441.114	1032.51	1362.51	652.37
ENSMUSG00000005373	1.2187	1.37e-06	0.000112004	Mlxipl	MLX interacting protein-like [Source:MGI Symbol;Acc:MGI:1927999]	299.879	280.951	327.131	428.954	982.492	700.556
ENSMUSG00000022270	1.13626	1.41e-06	0.000114383	Retreg1	reticulophagy regulator 1 [Source:MGI Symbol;Acc:MGI:1913520]	242.677	203.016	219.987	493.621	627.188	343.791
ENSMUSG00000018102	0.977132	1.46e-06	0.000116957	Hist1h2bc	histone cluster 1, H2bc [Source:MGI Symbol;Acc:MGI:1915274]	583.291	839.966	993.932	1515.35	1851.7	1387.21
ENSMUSG00000027195	0.788684	1.46e-06	0.000116957	Hsd17b12	hydroxysteroid (17-beta) dehydrogenase 12 [Source:MGI Symbol;Acc:MGI:1926967]	1195.18	1564.47	1489.76	2566.18	2636.46	2136.88
ENSMUSG00000079654	-1.08943	1.46e-06	0.000117043	Prrt4	proline-rich transmembrane protein 4 [Source:MGI Symbol;Acc:MGI:2141677]	737.565	1239.26	713.534	484.999	365.602	414.218
ENSMUSG00000030844	1.25887	1.52e-06	0.000120561	Rgs10	regulator of G-protein signalling 10 [Source:MGI Symbol;Acc:MGI:1915115]	604.092	418.54	466.191	694.087	1730.17	1139.79
ENSMUSG00000060639	1.7752	1.52e-06	0.000120561	Hist1h4i	histone cluster 1, H4i [Source:MGI Symbol;Acc:MGI:2448432]	67.6029	106.8	59.2712	404.166	277.034	120.466
ENSMUSG00000024558	2.17813	1.65e-06	0.000129803	Mapk4	mitogen-activated protein kinase 4 [Source:MGI Symbol;Acc:MGI:2444559]	29.4679	13.4702	29.6356	71.1331	178.167	78.7662
ENSMUSG00000025227	1.27938	1.66e-06	0.00012994	Mfsd13a	major facilitator superfamily domain containing 13a [Source:MGI Symbol;Acc:MGI:1922396]	336.281	240.54	280.398	613.254	1029.87	439.237
ENSMUSG00000044026	1.23227	1.88e-06	0.000146873	Slc35g1	solute carrier family 35, member G1 [Source:MGI Symbol;Acc:MGI:2444789]	319.814	340.605	385.263	735.042	1214.21	506.884
ENSMUSG00000005873	1.07616	2.11e-06	0.00016336	Reep5	receptor accessory protein 5 [Source:MGI Symbol;Acc:MGI:1270152]	2101.76	2334.2	2102.99	4047.04	6729.14	3011.65
ENSMUSG00000045620	4.01746	2.12e-06	0.000163505	Odf3l1	outer dense fiber of sperm tails 3-like 1 [Source:MGI Symbol;Acc:MGI:2681875]	6.06692	2.88648	0	35.5666	102.987	12.9733
ENSMUSG00000024646	0.992896	2.16e-06	0.00016607	Cyb5a	cytochrome b5 type A (microsomal) [Source:MGI Symbol;Acc:MGI:1926952]	5814.71	7507.74	5587.45	9952.17	17522.1	10160.8
ENSMUSG00000073676	0.814252	2.18e-06	0.000166567	Hspe1	heat shock protein 1 (chaperonin 10) [Source:MGI Symbol;Acc:MGI:104680]	3213.74	3882.32	3343.12	4985.79	7520.08	5850.01
ENSMUSG00000024247	-1.0233	2.23e-06	0.000169092	Pkdcc	protein kinase domain containing, cytoplasmic [Source:MGI Symbol;Acc:MGI:2147077]	4458.32	4542.36	4626.57	3264.58	1752.83	1688.38
ENSMUSG00000000901	-1.17136	2.23e-06	0.000169092	Mmp11	matrix metallopeptidase 11 [Source:MGI Symbol;Acc:MGI:97008]	3381.88	4383.6	6499.31	1859.16	1492.28	2980.14
ENSMUSG00000040283	1.67598	2.34e-06	0.000176585	Btnl9	butyrophilin-like 9 [Source:MGI Symbol;Acc:MGI:2442439]	91.0039	49.0702	60.411	145.5	335.736	161.239
ENSMUSG00000070691	2.28288	2.45e-06	0.000183753	Runx3	runt related transcription factor 3 [Source:MGI Symbol;Acc:MGI:102672]	15.6007	31.7513	17.0975	183.222	59.7322	71.3529
ENSMUSG00000020186	-0.690209	2.57e-06	0.00019173	Csrp2	cysteine and glycine-rich protein 2 [Source:MGI Symbol;Acc:MGI:1202907]	2573.24	2970.19	2929.36	1598.34	1750.77	1900.58
ENSMUSG00000060981	1.96521	2.61e-06	0.000193721	Hist1h4h	histone cluster 1, H4h [Source:MGI Symbol;Acc:MGI:2448427]	35.5348	23.0919	22.7966	154.122	102.987	63.013
ENSMUSG00000025650	-1.63104	2.71e-06	0.000200781	Col7a1	collagen, type VII, alpha 1 [Source:MGI Symbol;Acc:MGI:88462]	134.339	462.799	332.83	101.311	85.4789	113.053
ENSMUSG00000026600	0.847462	2.78e-06	0.000204751	Soat1	sterol O-acyltransferase 1 [Source:MGI Symbol;Acc:MGI:104665]	13109.8	12523.5	9293.04	21997.4	24379	16472.3
ENSMUSG00000015890	3.82334	2.8e-06	0.000205292	Amdhd1	amidohydrolase domain containing 1 [Source:MGI Symbol;Acc:MGI:1919011]	33.8014	12.5081	5.69915	376.143	250.257	115.833
ENSMUSG00000060181	0.95536	2.87e-06	0.00020876	Slc35e3	solute carrier family 35, member E3 [Source:MGI Symbol;Acc:MGI:2448489]	496.621	475.307	436.555	696.242	1174.05	861.795
ENSMUSG00000040430	1.19476	2.88e-06	0.00020876	Pitpnc1	phosphatidylinositol transfer protein, cytoplasmic 1 [Source:MGI Symbol;Acc:MGI:1919045]	317.213	500.324	379.563	656.365	1334.71	748.742
ENSMUSG00000071042	1.26336	3.01e-06	0.000216821	Rasgrp3	RAS, guanyl releasing protein 3 [Source:MGI Symbol;Acc:MGI:3028579]	304.213	270.367	210.869	685.465	845.52	357.691
ENSMUSG00000005907	2.63257	3.01e-06	0.000216821	Pex1	peroxisomal biogenesis factor 1 [Source:MGI Symbol;Acc:MGI:1918632]	501.821	431.048	470.75	2525.23	5016.48	1162.96
ENSMUSG00000047617	1.1538	3.04e-06	0.000217999	Paxx	non-homologous end joining factor [Source:MGI Symbol;Acc:MGI:2442831]	534.756	262.67	357.907	813.72	1073.12	686.656
ENSMUSG00000042202	0.97285	3.15e-06	0.000224451	Slc35e2	solute carrier family 35, member E2 [Source:MGI Symbol;Acc:MGI:2444240]	929.106	1375.89	1159.21	2430.38	2760.04	1608.68
ENSMUSG00000003526	1.24793	3.2e-06	0.00022727	Prodh	proline dehydrogenase [Source:MGI Symbol;Acc:MGI:97770]	506.155	351.189	314.593	532.421	1253.35	999.868
ENSMUSG00000020956	0.871189	3.42e-06	0.000241503	Dtd2	D-tyrosyl-tRNA deacylase 2 [Source:MGI Symbol;Acc:MGI:1923485]	504.421	417.578	414.898	711.331	973.223	762.642
ENSMUSG00000040605	3.55669	3.44e-06	0.000241974	Bace2	beta-site APP-cleaving enzyme 2 [Source:MGI Symbol;Acc:MGI:1860440]	573.758	468.572	322.572	6519.46	8333.68	1210.22
ENSMUSG00000032473	4.52341	4.05e-06	0.000283327	Cldn18	claudin 18 [Source:MGI Symbol;Acc:MGI:1929209]	45.0686	39.4486	11.3983	1577.86	445.932	187.186
ENSMUSG00000038201	2.64809	4.19e-06	0.000292145	Kcna7	potassium voltage-gated channel, shaker-related subfamily, member 7 [Source:MGI Symbol;Acc:MGI:96664]	22.5343	5.77296	21.6568	140.111	146.241	26.8732
ENSMUSG00000031604	1.88184	4.31e-06	0.000297635	Msmo1	methylsterol monoxygenase 1 [Source:MGI Symbol;Acc:MGI:1913484]	2397.3	3050.05	2516.75	9549.08	14535.5	5267.14
ENSMUSG00000050189	4.30317	4.31e-06	0.000297635	Etos1	ectopic ossification 1 [Source:MGI Symbol;Acc:MGI:2149837]	19.9342	6.73512	9.11864	54.9665	466.529	188.112
ENSMUSG00000032078	0.777904	4.33e-06	0.000297635	Zpr1	ZPR1 zinc finger [Source:MGI Symbol;Acc:MGI:1330262]	1339.92	1453.82	1484.06	1934.61	2826.98	2571.49
ENSMUSG00000031708	0.85764	4.43e-06	0.000303677	Tecr	trans-2,3-enoyl-CoA reductase [Source:MGI Symbol;Acc:MGI:1915408]	5669.97	5218.76	5604.55	9065.16	13200.8	7621.79
ENSMUSG00000061751	1.08365	4.47e-06	0.000304912	Kalrn	kalirin, RhoGEF kinase [Source:MGI Symbol;Acc:MGI:2685385]	520.022	578.259	680.479	1776.17	1163.75	829.362
ENSMUSG00000038860	1.06295	4.51e-06	0.000306539	Garnl3	GTPase activating RANGAP domain-like 3 [Source:MGI Symbol;Acc:MGI:2139309]	203.675	224.183	170.975	330.877	531.411	390.124
ENSMUSG00000056698	0.92045	4.66e-06	0.000315472	Elmod3	ELMO/CED-12 domain containing 3 [Source:MGI Symbol;Acc:MGI:2445168]	573.758	410.843	375.004	786.776	988.671	801.562
ENSMUSG00000030592	3.13791	4.69e-06	0.000315863	Ryr1	ryanodine receptor 1, skeletal muscle [Source:MGI Symbol;Acc:MGI:99659]	123.939	31.7513	30.7754	660.676	587.024	398.464
ENSMUSG00000034881	1.55864	4.99e-06	0.000334791	Tbxa2r	thromboxane A2 receptor [Source:MGI Symbol;Acc:MGI:98496]	57.2024	60.6161	50.1525	143.344	244.078	108.419
ENSMUSG00000054452	0.745623	5.05e-06	0.000337551	Aes	amino-terminal enhancer of split [Source:MGI Symbol;Acc:MGI:95806]	15900.5	11605.6	13217.5	19586.4	25893.9	22802.4
ENSMUSG00000026586	-1.03228	5.35e-06	0.000355852	Prrx1	paired related homeobox 1 [Source:MGI Symbol;Acc:MGI:97712]	390.883	369.47	591.572	212.322	212.152	235.372
ENSMUSG00000015937	0.697305	5.43e-06	0.000359772	H2afy	H2A histone family, member Y [Source:MGI Symbol;Acc:MGI:1349392]	2917.32	2611.3	2734.45	4687.24	4970.13	3742.79
ENSMUSG00000001029	0.959308	5.78e-06	0.000380845	Icam2	intercellular adhesion molecule 2 [Source:MGI Symbol;Acc:MGI:96394]	225.343	248.237	176.674	406.321	475.798	384.564
ENSMUSG00000028108	2.81789	5.86e-06	0.000384703	Ecm1	extracellular matrix protein 1 [Source:MGI Symbol;Acc:MGI:103060]	1515	1153.63	1256.09	11543	13242	2890.26
ENSMUSG00000097503	1.84548	6.05e-06	0.000395893	3110045C21Rik	RIKEN cDNA 3110045C21 gene [Source:MGI Symbol;Acc:MGI:1914553]	33.8014	16.3567	22.7966	91.6109	98.8671	73.2062
ENSMUSG00000061414	1.2492	6.11e-06	0.000398014	Cracr2a	calcium release activated channel regulator 2A [Source:MGI Symbol;Acc:MGI:2685919]	75.4032	63.5026	67.25	170.288	175.077	145.486
ENSMUSG00000090610	3.71744	6.14e-06	0.00039853	Gm3571	predicted gene 3571 [Source:MGI Symbol;Acc:MGI:3781748]	1.73341	1.92432	5.69915	32.3332	73.1205	13.8999
ENSMUSG00000020743	1.0037	6.21e-06	0.000401198	Mif4gd	MIF4G domain containing [Source:MGI Symbol;Acc:MGI:1916924]	809.501	737.977	675.919	1067	2099.9	1292.69
ENSMUSG00000023832	2.3855	6.75e-06	0.000434447	Acat2	acetyl-Coenzyme A acetyltransferase 2 [Source:MGI Symbol;Acc:MGI:87871]	993.242	623.48	664.521	3196.68	6560.25	2164.68
ENSMUSG00000049265	2.25211	7.12e-06	0.000455988	Kcnk3	potassium channel, subfamily K, member 3 [Source:MGI Symbol;Acc:MGI:1100509]	1694.41	732.204	983.674	5094.64	7795.06	3358.22
ENSMUSG00000038990	0.778818	7.21e-06	0.000460048	Cables2	CDK5 and Abl enzyme substrate 2 [Source:MGI Symbol;Acc:MGI:2182335]	878.837	792.82	771.665	1130.59	1604.53	1457.64
ENSMUSG00000041028	0.716225	7.6e-06	0.000482969	Ghitm	growth hormone inducible transmembrane protein [Source:MGI Symbol;Acc:MGI:1913342]	3877.63	4533.7	4224.21	6986.14	8071.06	5701.75
ENSMUSG00000004035	1.22518	7.73e-06	0.000489681	Gstm7	glutathione S-transferase, mu 7 [Source:MGI Symbol;Acc:MGI:1915562]	668.228	519.567	396.661	758.753	1892.89	1055.47
ENSMUSG00000036181	1.06343	8.17e-06	0.000515158	Hist1h1c	histone cluster 1, H1c [Source:MGI Symbol;Acc:MGI:1931526]	779.166	1050.68	1083.98	2598.51	2290.42	1200.03
ENSMUSG00000097203	2.38409	8.22e-06	0.000516409	4732419C18Rik	RIKEN cDNA 4732419C18 gene [Source:MGI Symbol;Acc:MGI:3045379]	19.0675	5.77296	7.97881	56.0443	56.6426	61.1596
ENSMUSG00000072235	0.727376	8.36e-06	0.000523196	Tuba1a	tubulin, alpha 1A [Source:MGI Symbol;Acc:MGI:98869]	3059.46	4032.42	4226.49	6508.68	6716.79	5510.86
ENSMUSG00000112441	4.14383	8.4e-06	0.00052369	Gm48898	predicted gene, 48898 [Source:MGI Symbol;Acc:MGI:6098663]	5.20022	2.88648	1.13983	142.266	19.5675	5.55997
ENSMUSG00000075706	0.717709	8.47e-06	0.000525873	Gpx4	glutathione peroxidase 4 [Source:MGI Symbol;Acc:MGI:104767]	6500.28	6001.96	6196.12	8668.54	12551	9531.64
ENSMUSG00000022216	1.028	8.53e-06	0.000527075	Psme1	proteasome (prosome, macropain) activator subunit 1 (PA28 alpha) [Source:MGI Symbol;Acc:MGI:1096367]	2758.72	2394.82	2561.2	3789.46	7946.45	3996.69
ENSMUSG00000106458	2.28736	8.74e-06	0.000538271	Gm42633	predicted gene 42633 [Source:MGI Symbol;Acc:MGI:5662770]	16.4674	18.2811	27.3559	32.3332	167.868	101.006
ENSMUSG00000027955	0.760971	9.15e-06	0.000561329	Fam198b	family with sequence similarity 198, member B [Source:MGI Symbol;Acc:MGI:1915909]	877.971	805.328	906.165	1653.31	1554.07	1181.49
ENSMUSG00000026701	0.932483	9.29e-06	0.00056544	Prdx6	peroxiredoxin 6 [Source:MGI Symbol;Acc:MGI:894320]	4819.74	2997.13	3486.74	5835.07	9513.9	6227.16
ENSMUSG00000024725	0.932666	9.29e-06	0.00056544	Ostf1	osteoclast stimulating factor 1 [Source:MGI Symbol;Acc:MGI:700012]	941.24	1544.27	1253.81	2695.51	2693.1	1748.61
ENSMUSG00000035226	0.900087	9.44e-06	0.000572323	Rims4	regulating synaptic membrane exocytosis 4 [Source:MGI Symbol;Acc:MGI:2674366]	2345.3	1711.68	1682.39	3123.39	4717.82	2872.65
ENSMUSG00000030203	1.03917	9.5e-06	0.000573919	Dusp16	dual specificity phosphatase 16 [Source:MGI Symbol;Acc:MGI:1917936]	450.686	459.913	482.148	629.42	1347.06	884.962
ENSMUSG00000042312	0.944601	9.61e-06	0.000578493	S100a13	S100 calcium binding protein A13 [Source:MGI Symbol;Acc:MGI:109581]	286.012	405.07	387.542	687.62	840.371	546.73
ENSMUSG00000006931	0.713879	9.94e-06	0.000594732	P3h4	prolyl 3-hydroxylase family member 4 (non-enzymatic) [Source:MGI Symbol;Acc:MGI:1913430]	2529.91	2865.31	2814.24	3788.38	5366.63	4308.98
ENSMUSG00000027187	1.01952	9.96e-06	0.000594732	Cat	catalase [Source:MGI Symbol;Acc:MGI:88271]	1915.41	1980.13	2123.5	4429.65	5437.69	2335.19
ENSMUSG00000055116	0.978332	1.01e-05	0.000603467	Arntl	aryl hydrocarbon receptor nuclear translocator-like [Source:MGI Symbol;Acc:MGI:1096381]	148.206	225.146	214.288	365.366	414.006	376.225
ENSMUSG00000035722	0.771967	1.02e-05	0.00060723	Abca7	ATP-binding cassette, sub-family A (ABC1), member 7 [Source:MGI Symbol;Acc:MGI:1351646]	1212.52	1023.74	925.542	1503.5	2075.18	1822.74
ENSMUSG00000005237	-1.33318	1.03e-05	0.000608647	Dnah2	dynein, axonemal, heavy chain 2 [Source:MGI Symbol;Acc:MGI:107731]	403.884	723.545	700.996	383.688	152.42	189.966
ENSMUSG00000005667	1.11505	1.04e-05	0.000612385	Mthfd2	methylenetetrahydrofolate dehydrogenase (NAD+ dependent), methenyltetrahydrofolate cyclohydrolase [Source:MGI Symbol;Acc:MGI:1338850]	510.488	638.875	737.47	774.92	1840.37	1468.76
ENSMUSG00000003123	0.982964	1.05e-05	0.000612385	Lipe	lipase, hormone sensitive [Source:MGI Symbol;Acc:MGI:96790]	799.101	492.626	514.063	938.742	1496.4	1137.01
ENSMUSG00000024799	2.55284	1.05e-05	0.000612385	Tm7sf2	transmembrane 7 superfamily member 2 [Source:MGI Symbol;Acc:MGI:1920416]	460.22	485.891	276.979	2298.89	3867.15	1012.84
ENSMUSG00000002015	0.773013	1.07e-05	0.000622339	Bcap31	B cell receptor associated protein 31 [Source:MGI Symbol;Acc:MGI:1350933]	1918.88	2157.16	2277.38	3189.14	4561.28	3105.24
ENSMUSG00000026527	2.19434	1.09e-05	0.000629029	Rgs7	regulator of G protein signaling 7 [Source:MGI Symbol;Acc:MGI:1346089]	45.0686	6.73512	25.0763	74.3665	169.928	109.346
ENSMUSG00000010830	-0.895857	1.11e-05	0.000640056	Kdelr3	KDEL (Lys-Asp-Glu-Leu) endoplasmic reticulum protein retention receptor 3 [Source:MGI Symbol;Acc:MGI:2145953]	471.487	607.123	531.161	337.344	236.869	290.972
ENSMUSG00000086845	6.33828	1.12e-05	0.000642118	Gm13010	predicted gene 13010 [Source:MGI Symbol;Acc:MGI:3651180]	8.66703	2.88648	0	487.154	424.305	37.9931
ENSMUSG00000026255	1.1223	1.12e-05	0.000642511	Efhd1	EF hand domain containing 1 [Source:MGI Symbol;Acc:MGI:1921607]	1341.66	1791.54	2410.74	4461.99	5298.66	2305.53
ENSMUSG00000027712	0.956632	1.14e-05	0.00064873	Anxa5	annexin A5 [Source:MGI Symbol;Acc:MGI:106008]	4332.65	5161.03	5276.27	6089.43	13107.1	9466.77
ENSMUSG00000104950	1.73107	1.14e-05	0.00064873	4833413G10Rik	RIKEN cDNA 4833413G10 gene [Source:MGI Symbol;Acc:MGI:1921834]	64.1361	59.654	71.8093	128.255	397.528	123.246
ENSMUSG00000023048	0.728395	1.18e-05	0.000666008	Prr13	proline rich 13 [Source:MGI Symbol;Acc:MGI:1913401]	1023.58	1192.12	1322.2	1841.92	2248.2	1769
ENSMUSG00000025964	-1.17167	1.18e-05	0.000666008	Adam23	a disintegrin and metallopeptidase domain 23 [Source:MGI Symbol;Acc:MGI:1345162]	304.213	181.848	306.614	107.777	110.196	133.439
ENSMUSG00000086291	2.98904	1.19e-05	0.000668666	Gm15513	predicted gene 15513 [Source:MGI Symbol;Acc:MGI:3782961]	12.1338	2.88648	5.69915	22.6333	105.046	38.9198
ENSMUSG00000028836	-1.00196	1.19e-05	0.000668666	Slc30a2	solute carrier family 30 (zinc transporter), member 2 [Source:MGI Symbol;Acc:MGI:106637]	388.283	280.951	303.195	184.299	157.57	144.559
ENSMUSG00000041548	-0.89131	1.2e-05	0.000668666	Hspb8	heat shock protein 8 [Source:MGI Symbol;Acc:MGI:2135756]	538.223	650.421	737.47	381.532	276.004	379.931
ENSMUSG00000041831	2.05843	1.21e-05	0.000676436	Sytl3	synaptotagmin-like 3 [Source:MGI Symbol;Acc:MGI:1933367]	19.9342	13.4702	18.2373	106.7	50.4634	58.3797
ENSMUSG00000045216	1.06272	1.22e-05	0.000678646	Hs6st1	heparan sulfate 6-O-sulfotransferase 1 [Source:MGI Symbol;Acc:MGI:1354958]	1228.99	1162.29	1021.29	1333.21	3287.33	2508.47
ENSMUSG00000030088	2.30654	1.28e-05	0.000706788	Aldh1l1	aldehyde dehydrogenase 1 family, member L1 [Source:MGI Symbol;Acc:MGI:1340024]	516.555	373.318	460.491	1520.74	3904.22	1255.63
ENSMUSG00000019970	0.920122	1.3e-05	0.000719606	Sgk1	serum/glucocorticoid regulated kinase 1 [Source:MGI Symbol;Acc:MGI:1340062]	4289.32	4579.88	7535.42	8872.24	12732.2	9432.49
ENSMUSG00000078695	0.946082	1.33e-05	0.000729636	Cisd3	CDGSH iron sulfur domain 3 [Source:MGI Symbol;Acc:MGI:101788]	533.889	419.502	465.051	630.498	1136.97	965.581
ENSMUSG00000026437	-0.969645	1.35e-05	0.000738027	Cdk18	cyclin-dependent kinase 18 [Source:MGI Symbol;Acc:MGI:97518]	490.554	505.134	457.072	274.833	173.017	293.752
ENSMUSG00000060212	0.814777	1.38e-05	0.000750842	Pcnx2	pecanex homolog 2 [Source:MGI Symbol;Acc:MGI:2445010]	510.488	510.907	571.055	879.464	1148.3	772.836
ENSMUSG00000025738	4.02298	1.38e-05	0.000750842	Fbxl16	F-box and leucine-rich repeat protein 16 [Source:MGI Symbol;Acc:MGI:2448488]	84.9369	70.2377	58.1313	1581.1	1743.56	144.559
ENSMUSG00000034714	0.719805	1.46e-05	0.000790975	Ttyh2	tweety family member 2 [Source:MGI Symbol;Acc:MGI:2157091]	1787.14	1422.07	1604.88	2207.28	2717.82	3003.31
ENSMUSG00000042834	-0.924718	1.48e-05	0.00080099	Nrep	neuronal regeneration related protein [Source:MGI Symbol;Acc:MGI:99444]	2243.9	3362.75	4422.54	1620.97	1607.62	2052.55
ENSMUSG00000040127	3.64925	1.5e-05	0.000806676	Sdr9c7	4short chain dehydrogenase/reductase family 9C, member 7 [Source:MGI Symbol;Acc:MGI:1917311]	10.4004	0.962161	0	59.2776	76.2101	13.8999
ENSMUSG00000020400	0.749538	1.52e-05	0.000813823	Tnip1	TNFAIP3 interacting protein 1 [Source:MGI Symbol;Acc:MGI:1926194]	1561.8	1573.13	1799.79	2471.34	3438.72	2385.23
ENSMUSG00000037710	0.86155	1.52e-05	0.000813918	Cisd1	CDGSH iron sulfur domain 1 [Source:MGI Symbol;Acc:MGI:1261855]	629.227	678.323	579.034	973.231	1500.51	955.388
ENSMUSG00000050751	1.03472	1.63e-05	0.000870409	Pgbd5	piggyBac transposable element derived 5 [Source:MGI Symbol;Acc:MGI:2429955]	1620.74	978.517	800.161	2442.24	2818.74	1708.76
ENSMUSG00000057933	-1.30829	1.68e-05	0.000892808	Gsta2	glutathione S-transferase, alpha 2 (Yc2) [Source:MGI Symbol;Acc:MGI:95863]	155.14	148.173	167.555	86.222	51.4933	52.8197
ENSMUSG00000007817	0.655004	1.71e-05	0.000902864	Zmiz1	zinc finger, MIZ-type containing 1 [Source:MGI Symbol;Acc:MGI:3040693]	2821.99	3658.13	3067.28	5275.71	5219.36	4538.79
ENSMUSG00000019767	1.59732	1.71e-05	0.000902864	Ccdc170	coiled-coil domain containing 170 [Source:MGI Symbol;Acc:MGI:2685067]	39.0017	25.9783	28.4958	88.3775	112.255	83.3995
ENSMUSG00000034463	-0.943056	1.76e-05	0.000923494	Scara3	scavenger receptor class A, member 3 [Source:MGI Symbol;Acc:MGI:2444418]	417.751	422.389	427.436	280.221	171.988	207.572
ENSMUSG00000057457	-1.01021	1.78e-05	0.000931943	Phex	phosphate regulating endopeptidase homolog, X-linked [Source:MGI Symbol;Acc:MGI:107489]	299.879	450.291	289.517	173.522	165.808	176.992
ENSMUSG00000054091	1.04935	1.79e-05	0.000933573	1810037I17Rik	RIKEN cDNA 1810037I17 gene [Source:MGI Symbol;Acc:MGI:1914954]	1020.11	1289.3	988.233	1624.21	3476.83	1724.52
ENSMUSG00000025732	1.13187	1.82e-05	0.000948911	Mcrip2	MAPK regulated corepressor interacting protein 2 [Source:MGI Symbol;Acc:MGI:1915491]	1409.26	873.642	890.207	1276.09	3144.18	2535.35
ENSMUSG00000058396	1.48889	1.86e-05	0.000965124	Gpr182	G protein-coupled receptor 182 [Source:MGI Symbol;Acc:MGI:109545]	105.738	163.567	107.144	380.454	525.232	151.972
ENSMUSG00000031078	0.630233	1.87e-05	0.000965124	Cttn	cortactin [Source:MGI Symbol;Acc:MGI:99695]	4697.53	4972.45	4438.5	7492.69	8091.66	6254.96
ENSMUSG00000056856	1.14949	1.87e-05	0.000965972	Jakmip3	janus kinase and microtubule interacting protein 3 [Source:MGI Symbol;Acc:MGI:1921254]	679.495	1164.21	699.856	1082.09	2639.55	1920.97
ENSMUSG00000039518	-2.0629	1.89e-05	0.00097114	Cdsn	corneodesmosin [Source:MGI Symbol;Acc:MGI:3505689]	35.5348	157.794	134.5	26.9444	21.6272	29.6532
ENSMUSG00000025375	3.08862	1.9e-05	0.000975401	Aatk	apoptosis-associated tyrosine kinase [Source:MGI Symbol;Acc:MGI:1197518]	189.808	112.573	106.004	1758.93	1405.77	311.358
ENSMUSG00000023991	-0.723084	1.92e-05	0.000979157	Foxp4	forkhead box P4 [Source:MGI Symbol;Acc:MGI:1921373]	2727.52	2636.32	2047.14	1417.27	1348.09	1724.52
ENSMUSG00000022003	0.743992	1.92e-05	0.000979157	Slc25a30	solute carrier family 25, member 30 [Source:MGI Symbol;Acc:MGI:1914804]	1636.34	2467.94	2139.46	3545.88	3806.38	3103.39
ENSMUSG00000004267	-1.61855	1.94e-05	0.000984001	Eno2	enolase 2, gamma neuronal [Source:MGI Symbol;Acc:MGI:95394]	86.6703	127.967	139.059	23.711	36.0453	54.673
ENSMUSG00000035459	1.76436	1.95e-05	0.000984001	Stab2	stabilin 2 [Source:MGI Symbol;Acc:MGI:2178743]	62.4026	73.1242	64.9703	198.311	402.678	80.6195
ENSMUSG00000052738	0.663946	1.95e-05	0.000984001	Suclg1	succinate-CoA ligase, GDP-forming, alpha subunit [Source:MGI Symbol;Acc:MGI:1927234]	2167.63	2354.41	2167.96	3066.27	4140.06	3393.43
ENSMUSG00000022754	-0.775563	1.98e-05	0.000995331	Tmem45a	transmembrane protein 45a [Source:MGI Symbol;Acc:MGI:1913122]	602.359	767.804	710.114	441.888	362.513	410.511
ENSMUSG00000040370	0.854025	2.04e-05	0.00102238	Etfrf1	electron transfer flavoprotein regulatory factor 1 [Source:MGI Symbol;Acc:MGI:1914886]	522.622	394.486	467.33	729.654	1045.31	728.356
ENSMUSG00000028885	0.943019	2.06e-05	0.00102767	Smpdl3b	sphingomyelin phosphodiesterase, acid-like 3B [Source:MGI Symbol;Acc:MGI:1916022]	1556.6	1108.41	1123.87	1748.15	3334.71	2203.6
ENSMUSG00000003528	0.780535	2.07e-05	0.00102935	Slc25a1	solute carrier family 25 (mitochondrial carrier, citrate transporter), member 1 [Source:MGI Symbol;Acc:MGI:1345283]	1983.88	1647.22	1466.96	2698.75	3622.04	2439.9
ENSMUSG00000027871	0.643068	2.11e-05	0.00104365	Hsd3b1	hydroxy-delta-5-steroid dehydrogenase, 3 beta- and steroid delta-isomerase 1 [Source:MGI Symbol;Acc:MGI:96233]	96332.4	96662.5	84727	140075	168802	124829
ENSMUSG00000022246	0.648058	2.11e-05	0.00104365	Rai14	retinoic acid induced 14 [Source:MGI Symbol;Acc:MGI:1922896]	1944.02	2033.05	2174.8	3640.72	3219.36	2779.98
ENSMUSG00000031375	-0.640488	2.14e-05	0.00105697	Bgn	biglycan [Source:MGI Symbol;Acc:MGI:88158]	4893.41	5225.49	6194.98	3376.67	3239.96	3846.57
ENSMUSG00000028051	1.04354	2.17e-05	0.00106557	Hcn3	hyperpolarization-activated, cyclic nucleotide-gated K+ 3 [Source:MGI Symbol;Acc:MGI:1298211]	175.941	158.757	189.212	250.044	446.962	381.784
ENSMUSG00000027605	2.23394	2.18e-05	0.00106557	Acss2	acyl-CoA synthetase short-chain family member 2 [Source:MGI Symbol;Acc:MGI:1890410]	529.556	324.248	411.479	1954.01	3093.72	905.348
ENSMUSG00000027185	0.696384	2.18e-05	0.00106557	Nat10	N-acetyltransferase 10 [Source:MGI Symbol;Acc:MGI:2138939]	1116.31	1151.71	1036.11	1556.31	2112.26	1686.52
ENSMUSG00000048371	0.882411	2.24e-05	0.00109227	Pdp2	pyruvate dehyrogenase phosphatase catalytic subunit 2 [Source:MGI Symbol;Acc:MGI:1918878]	364.015	335.794	372.724	601.398	849.639	526.344
ENSMUSG00000027984	0.75481	2.26e-05	0.00109613	Hadh	hydroxyacyl-Coenzyme A dehydrogenase [Source:MGI Symbol;Acc:MGI:96009]	3667.89	3129.91	2978.38	4968.54	6962.92	4567.51
ENSMUSG00000040569	-0.807939	2.27e-05	0.00109851	Slc26a7	solute carrier family 26, member 7 [Source:MGI Symbol;Acc:MGI:2384791]	3797.03	4924.34	2943.04	2391.58	1885.68	2386.15
ENSMUSG00000027784	0.751868	2.29e-05	0.00110336	Ppm1l	protein phosphatase 1 (formerly 2C)-like [Source:MGI Symbol;Acc:MGI:2139740]	615.359	623.48	703.275	919.342	1298.66	1050.83
ENSMUSG00000032363	-0.887416	2.34e-05	0.00112483	Adamts7	a disintegrin-like and metallopeptidase (reprolysin type) with thrombospondin type 1 motif, 7 [Source:MGI Symbol;Acc:MGI:1347346]	434.218	467.61	339.669	242.499	228.63	201.086
ENSMUSG00000078190	-0.837265	2.36e-05	0.00113022	Dnm3os	dynamin 3, opposite strand [Source:MGI Symbol;Acc:MGI:3052332]	526.089	470.497	492.407	328.721	232.75	272.438
ENSMUSG00000022309	1.17022	2.36e-05	0.00113022	Angpt1	angiopoietin 1 [Source:MGI Symbol;Acc:MGI:108448]	192.408	189.546	156.157	480.688	503.604	228.885
ENSMUSG00000034957	-0.872874	2.38e-05	0.00113609	Cebpa	CCAAT/enhancer binding protein (C/EBP), alpha [Source:MGI Symbol;Acc:MGI:99480]	1518.46	2823.94	1884.14	1223.27	1054.58	1122.19
ENSMUSG00000021000	0.661456	2.42e-05	0.00114985	Mia2	melanoma inhibitory activity 2 [Source:MGI Symbol;Acc:MGI:2159614]	1621.6	1754.02	1742.8	2753.71	3070.03	2272.17
ENSMUSG00000029648	1.20549	2.43e-05	0.00114985	Flt1	FMS-like tyrosine kinase 1 [Source:MGI Symbol;Acc:MGI:95558]	414.284	524.378	271.28	965.686	1307.93	519.857
ENSMUSG00000045349	1.22102	2.43e-05	0.00114985	Sh2d5	SH2 domain containing 5 [Source:MGI Symbol;Acc:MGI:2446215]	126.539	110.648	70.6695	307.166	228.63	185.332
ENSMUSG00000014551	0.730894	2.49e-05	0.00117161	Mrps25	mitochondrial ribosomal protein S25 [Source:MGI Symbol;Acc:MGI:1928140]	561.624	527.264	600.691	839.587	1092.69	871.062
ENSMUSG00000038658	0.741527	2.5e-05	0.00117208	Ric1	RAB6A GEF complex partner 1 [Source:MGI Symbol;Acc:MGI:1924893]	890.971	1134.39	868.551	1345.06	1746.65	1746.76
ENSMUSG00000043719	1.19296	2.5e-05	0.00117255	Col6a6	collagen, type VI, alpha 6 [Source:MGI Symbol;Acc:MGI:2444259]	449.819	341.567	327.131	1325.66	759.011	475.377
ENSMUSG00000112150	1.63377	2.57e-05	0.00119811	9530018F02Rik	RIKEN cDNA 9530018F02 gene [Source:MGI Symbol;Acc:MGI:1924652]	32.068	26.9405	44.4534	151.966	86.5087	81.5462
ENSMUSG00000019158	0.668508	2.62e-05	0.0012204	Tmem160	transmembrane protein 160 [Source:MGI Symbol;Acc:MGI:1916344]	623.16	637.913	691.877	975.386	1135.94	991.528
ENSMUSG00000044574	2.66685	2.64e-05	0.00122551	5031434C07Rik	RIKEN cDNA 5031434C07 gene [Source:MGI Symbol;Acc:MGI:2442810]	9.53374	2.88648	11.3983	28.0221	82.3893	39.8464
ENSMUSG00000023009	-0.713262	2.66e-05	0.00122929	Nckap5l	NCK-associated protein 5-like [Source:MGI Symbol;Acc:MGI:3609653]	1044.38	898.658	942.64	604.632	506.694	648.663
ENSMUSG00000026781	0.906653	2.66e-05	0.00122929	Acbd5	acyl-Coenzyme A binding domain containing 5 [Source:MGI Symbol;Acc:MGI:1921409]	1183.92	1307.58	1213.92	2145.85	3222.45	1579.03
ENSMUSG00000029163	-0.74152	2.69e-05	0.00123639	Emilin1	elastin microfibril interfacer 1 [Source:MGI Symbol;Acc:MGI:1926189]	2020.29	2350.56	1865.9	1430.21	985.582	1314.93
ENSMUSG00000025425	2.44934	2.71e-05	0.00124038	St8sia5	ST8 alpha-N-acetyl-neuraminide alpha-2,8-sialyltransferase 5 [Source:MGI Symbol;Acc:MGI:109243]	14.734	4.8108	6.83898	37.7221	63.8517	44.4797
ENSMUSG00000028737	1.09454	2.71e-05	0.00124038	Aldh4a1	aldehyde dehydrogenase 4 family, member A1 [Source:MGI Symbol;Acc:MGI:2443883]	663.895	545.545	477.589	758.753	1839.34	1006.35
ENSMUSG00000063856	0.763018	2.84e-05	0.00129366	Gpx1	glutathione peroxidase 1 [Source:MGI Symbol;Acc:MGI:104887]	4804.14	4023.76	4718.9	6913.93	9915.55	6160.44
ENSMUSG00000025465	0.709171	2.87e-05	0.00130425	Echs1	enoyl Coenzyme A hydratase, short chain, 1, mitochondrial [Source:MGI Symbol;Acc:MGI:2136460]	3496.28	3368.52	3212.04	5043.99	6876.42	4555.47
ENSMUSG00000042514	-1.46808	2.9e-05	0.00131512	Klhl14	kelch-like 14 [Source:MGI Symbol;Acc:MGI:1921249]	158.607	127.967	183.513	89.4553	40.1648	40.7731
ENSMUSG00000026278	-0.687766	3.04e-05	0.00137297	Bok	BCL2-related ovarian killer [Source:MGI Symbol;Acc:MGI:1858494]	1773.28	1474.99	1799.79	1006.64	928.939	1197.25
ENSMUSG00000079494	3.15727	3.04e-05	0.00137297	Nat8f5	N-acetyltransferase 8 (GCN5-related) family member 5 [Source:MGI Symbol;Acc:MGI:1916299]	9.53374	2.88648	12.5381	168.133	44.2842	9.26661
ENSMUSG00000063382	-0.707645	3.12e-05	0.001404	Bcl9l	B cell CLL/lymphoma 9-like [Source:MGI Symbol;Acc:MGI:1933114]	1287.92	1558.7	1227.6	927.964	842.43	725.576
ENSMUSG00000040026	4.9796	3.19e-05	0.00143042	Saa3	serum amyloid A 3 [Source:MGI Symbol;Acc:MGI:98223]	39.8684	102.951	47.8729	4677.54	1187.44	151.972
ENSMUSG00000021759	1.19448	3.23e-05	0.00144452	Plpp1	phospholipid phosphatase 1 [Source:MGI Symbol;Acc:MGI:108412]	243.544	341.567	226.826	888.086	637.487	334.525
ENSMUSG00000031681	1.07993	3.33e-05	0.00148244	Smad1	SMAD family member 1 [Source:MGI Symbol;Acc:MGI:109452]	971.575	682.172	935.801	1286.86	2865.09	1322.35
ENSMUSG00000026385	0.708205	3.38e-05	0.00150279	Dbi	diazepam binding inhibitor [Source:MGI Symbol;Acc:MGI:94865]	2446.7	2710.41	2278.52	3491.99	5025.75	3631.59
ENSMUSG00000026773	1.0022	3.72e-05	0.00165025	Pfkfb3	6-phosphofructo-2-kinase/fructose-2,6-biphosphatase 3 [Source:MGI Symbol;Acc:MGI:2181202]	611.893	600.388	479.869	838.509	1681.77	871.062
ENSMUSG00000059149	0.769918	3.73e-05	0.00165084	Mfsd4a	major facilitator superfamily domain containing 4A [Source:MGI Symbol;Acc:MGI:2442786]	277.345	340.605	307.754	475.299	559.217	543.024
ENSMUSG00000047631	4.72798	3.84e-05	0.00169266	Apof	apolipoprotein F [Source:MGI Symbol;Acc:MGI:104539]	27.7345	6.73512	5.69915	100.233	837.281	132.513
ENSMUSG00000033788	0.87593	3.88e-05	0.00170697	Dysf	dysferlin [Source:MGI Symbol;Acc:MGI:1349385]	428.151	444.518	367.025	994.786	696.189	586.577
ENSMUSG00000027706	0.735123	3.9e-05	0.00171046	Sec62	SEC62 homolog (S. cerevisiae) [Source:MGI Symbol;Acc:MGI:1916526]	3341.14	3597.52	3644.04	5386.72	7558.19	4670.37
ENSMUSG00000079508	0.84823	4.01e-05	0.00175361	Apoo	apolipoprotein O [Source:MGI Symbol;Acc:MGI:1915566]	356.215	328.097	418.318	570.143	836.251	577.31
ENSMUSG00000021670	1.79895	4.31e-05	0.00187789	Hmgcr	3-hydroxy-3-methylglutaryl-Coenzyme A reductase [Source:MGI Symbol;Acc:MGI:96159]	1432.66	2354.41	1355.26	6268.34	8287.33	3338.76
ENSMUSG00000035509	1.97516	4.35e-05	0.00189349	Fbxl21	F-box and leucine-rich repeat protein 21 [Source:MGI Symbol;Acc:MGI:2442921]	19.0675	11.5459	25.0763	47.4221	109.166	61.1596
ENSMUSG00000001911	-0.755626	4.43e-05	0.00192108	Nfix	nuclear factor I/X [Source:MGI Symbol;Acc:MGI:97311]	2028.95	1548.12	1460.12	1187.71	856.849	940.561
ENSMUSG00000054850	-1.04641	4.71e-05	0.00203868	Smim10l2a	small integral membrane protein 10 like 2A [Source:MGI Symbol;Acc:MGI:2443645]	572.024	1183.46	738.61	524.876	325.438	357.691
ENSMUSG00000028760	0.718931	4.84e-05	0.00208758	Eif4g3	eukaryotic translation initiation factor 4 gamma, 3 [Source:MGI Symbol;Acc:MGI:1923935]	3045.6	3168.4	2913.41	3753.89	6095.78	5173.55
ENSMUSG00000046314	0.638884	4.87e-05	0.00209306	Stxbp6	syntaxin binding protein 6 (amisyn) [Source:MGI Symbol;Acc:MGI:2384963]	660.428	784.161	693.017	1145.67	1135.94	1047.13
ENSMUSG00000036103	-0.752153	5.04e-05	0.00216085	Colec12	collectin sub-family member 12 [Source:MGI Symbol;Acc:MGI:2152907]	576.358	625.404	685.038	315.788	416.066	387.344
ENSMUSG00000085999	3.6724	5.14e-05	0.00219741	Gm13411	predicted gene 13411 [Source:MGI Symbol;Acc:MGI:3651013]	2.60011	0.962161	4.55932	34.4888	60.7621	6.48663
ENSMUSG00000004455	0.620476	5.23e-05	0.00223242	Ppp1cc	protein phosphatase 1 catalytic subunit gamma [Source:MGI Symbol;Acc:MGI:104872]	3429.55	3341.58	3078.68	4422.11	5915.55	4806.59
ENSMUSG00000027610	0.836276	5.27e-05	0.00224372	Gss	glutathione synthetase [Source:MGI Symbol;Acc:MGI:95852]	293.812	481.08	344.229	620.798	680.741	695.923
ENSMUSG00000024712	0.641688	5.48e-05	0.00232409	Rfk	riboflavin kinase [Source:MGI Symbol;Acc:MGI:1914688]	1196.05	1134.39	1113.61	1534.75	2050.46	1788.46
ENSMUSG00000029070	-0.779857	5.56e-05	0.00235453	Mxra8	matrix-remodelling associated 8 [Source:MGI Symbol;Acc:MGI:1922011]	2077.49	2404.44	2917.97	1378.47	1129.76	1799.58
ENSMUSG00000060012	0.599843	5.65e-05	0.00238351	Kif13b	kinesin family member 13B [Source:MGI Symbol;Acc:MGI:1098265]	1111.98	1048.76	1045.22	1520.74	1785.79	1553.08
ENSMUSG00000004266	0.988693	5.66e-05	0.00238351	Ptpn6	protein tyrosine phosphatase, non-receptor type 6 [Source:MGI Symbol;Acc:MGI:96055]	172.474	197.243	156.157	298.544	463.44	282.632
ENSMUSG00000029098	0.895785	5.71e-05	0.00239882	Acox3	acyl-Coenzyme A oxidase 3, pristanoyl [Source:MGI Symbol;Acc:MGI:1933156]	814.701	960.236	1140.97	1688.87	2473.74	1261.19
ENSMUSG00000040105	0.76075	5.74e-05	0.00240164	Plpp6	phospholipid phosphatase 6 [Source:MGI Symbol;Acc:MGI:1921661]	368.349	352.151	360.186	643.432	691.04	497.617
ENSMUSG00000030335	0.735122	5.8e-05	0.00242139	Mrpl51	mitochondrial ribosomal protein L51 [Source:MGI Symbol;Acc:MGI:1913743]	1209.05	1034.32	1085.12	1457.15	2293.51	1790.31
ENSMUSG00000033793	0.641732	5.9e-05	0.00245601	Atp6v1h	ATPase, H+ transporting, lysosomal V1 subunit H [Source:MGI Symbol;Acc:MGI:1914864]	1070.38	1249.85	1366.66	1720.13	2089.6	1939.5
ENSMUSG00000039887	0.810496	5.99e-05	0.00248743	Alg14	asparagine-linked glycosylation 14 [Source:MGI Symbol;Acc:MGI:1914039]	364.015	416.616	446.813	664.987	900.103	586.577
ENSMUSG00000022214	0.815025	6.02e-05	0.00249546	Dcaf11	DDB1 and CUL4 associated factor 11 [Source:MGI Symbol;Acc:MGI:90168]	1961.35	1620.28	1800.93	2444.39	4336.77	2689.17
ENSMUSG00000026926	0.615061	6.06e-05	0.00250494	Pmpca	peptidase (mitochondrial processing) alpha [Source:MGI Symbol;Acc:MGI:1918568]	1697.01	1753.06	1568.41	2412.06	2953.66	2322.21
ENSMUSG00000020834	1.01537	6.09e-05	0.00250923	Dhrs13	dehydrogenase/reductase (SDR family) member 13 [Source:MGI Symbol;Acc:MGI:1917701]	216.676	156.832	230.246	400.932	529.351	290.045
ENSMUSG00000016942	1.29962	6.21e-05	0.00255204	Tmprss6	transmembrane serine protease 6 [Source:MGI Symbol;Acc:MGI:1919003]	65.8695	52.9188	50.1525	141.188	176.107	100.079
ENSMUSG00000028392	1.17557	6.22e-05	0.00255204	Bspry	B-box and SPRY domain containing [Source:MGI Symbol;Acc:MGI:2177191]	65.8695	82.7458	66.1102	199.388	157.57	128.806
ENSMUSG00000029168	-0.804685	6.49e-05	0.00265243	Dpysl5	dihydropyrimidinase-like 5 [Source:MGI Symbol;Acc:MGI:1929772]	789.567	563.826	803.58	407.399	352.214	474.451
ENSMUSG00000074121	1.46734	6.53e-05	0.00266511	Ntf5	neurotrophin 5 [Source:MGI Symbol;Acc:MGI:97381]	95.3374	88.5188	121.962	330.877	407.827	106.566
ENSMUSG00000020736	0.760021	6.59e-05	0.00268218	Nt5c	5',3'-nucleotidase, cytosolic [Source:MGI Symbol;Acc:MGI:1354954]	1326.92	1366.27	1282.31	1600.5	2744.59	2387.08
ENSMUSG00000032531	0.870213	6.66e-05	0.00270167	Amotl2	angiomotin-like 2 [Source:MGI Symbol;Acc:MGI:1929286]	1076.45	1180.57	1249.25	1499.18	3018.54	1890.39
ENSMUSG00000028150	-1.05108	6.75e-05	0.00273241	Rorc	RAR-related orphan receptor gamma [Source:MGI Symbol;Acc:MGI:104856]	262.611	257.859	437.695	123.944	165.808	171.432
ENSMUSG00000011305	2.96749	6.82e-05	0.00274964	Plin5	perilipin 5 [Source:MGI Symbol;Acc:MGI:1914218]	504.421	116.421	177.814	1057.3	2767.25	2425.07
ENSMUSG00000064225	-1.35603	6.83e-05	0.00274964	Paqr9	progestin and adipoQ receptor family member IX [Source:MGI Symbol;Acc:MGI:1922802]	156.007	321.362	305.475	157.355	69.001	79.6929
ENSMUSG00000027347	1.40274	6.88e-05	0.00276182	Rasgrp1	RAS guanyl releasing protein 1 [Source:MGI Symbol;Acc:MGI:1314635]	126.539	93.3296	115.123	466.676	291.452	128.806
ENSMUSG00000003534	-0.749525	6.94e-05	0.0027761	Ddr1	discoidin domain receptor family, member 1 [Source:MGI Symbol;Acc:MGI:99216]	1474.26	2052.29	2011.8	1084.24	898.043	1310.3
ENSMUSG00000078700	-0.918107	6.95e-05	0.0027761	D030028A08Rik	RIKEN cDNA D030028A08 gene [Source:MGI Symbol;Acc:MGI:2441931]	372.682	650.421	545.979	272.677	238.929	317.845
ENSMUSG00000087535	1.90857	7e-05	0.00278856	Zmiz1os1	Zmiz1 opposite strand 1 [Source:MGI Symbol;Acc:MGI:3041228]	33.8014	35.5999	17.0975	99.1553	183.316	44.4797
ENSMUSG00000018861	0.733026	7.01e-05	0.00278856	Fdxr	ferredoxin reductase [Source:MGI Symbol;Acc:MGI:104724]	8599.43	7550.07	8809.75	10050.2	17252.3	14181.6
ENSMUSG00000019763	0.834734	7.06e-05	0.00279799	Rmnd1	required for meiotic nuclear division 1 homolog [Source:MGI Symbol;Acc:MGI:1913334]	793.9	672.55	827.517	1063.76	1855.82	1171.3
ENSMUSG00000037166	1.04432	7.07e-05	0.00279799	Ppp1r14a	protein phosphatase 1, regulatory inhibitor subunit 14A [Source:MGI Symbol;Acc:MGI:1931139]	746.232	545.545	492.407	695.165	1726.06	1260.26
ENSMUSG00000000563	0.625097	7.3e-05	0.00287956	Atp5f1	ATP synthase, H+ transporting, mitochondrial F0 complex, subunit B1 [Source:MGI Symbol;Acc:MGI:1100495]	4189.64	4099.77	4388.35	5537.61	7821.83	6192.88
ENSMUSG00000050043	0.579404	7.35e-05	0.00288632	Tmx2	thioredoxin-related transmembrane protein 2 [Source:MGI Symbol;Acc:MGI:1914208]	1319.12	1224.83	1295.99	1837.61	2100.93	1799.58
ENSMUSG00000020300	0.997117	7.35e-05	0.00288632	Cpeb4	cytoplasmic polyadenylation element binding protein 4 [Source:MGI Symbol;Acc:MGI:1914829]	469.753	532.075	501.525	821.264	1519.05	660.71
ENSMUSG00000022982	0.74183	7.37e-05	0.00288632	Sod1	superoxide dismutase 1, soluble [Source:MGI Symbol;Acc:MGI:98351]	9547.6	7592.41	7549.1	10284.1	17270.9	13734
ENSMUSG00000031376	-1.30911	7.39e-05	0.00288632	Atp2b3	ATPase, Ca++ transporting, plasma membrane 3 [Source:MGI Symbol;Acc:MGI:1347353]	265.211	139.513	156.157	86.222	50.4634	89.8862
ENSMUSG00000026601	1.07077	7.78e-05	0.00303228	Axdnd1	axonemal dynein light chain domain containing 1 [Source:MGI Symbol;Acc:MGI:1924602]	92.7373	124.119	116.263	260.821	271.885	166.799
ENSMUSG00000030268	0.745505	7.85e-05	0.00305303	Bcat1	branched chain aminotransferase 1, cytosolic [Source:MGI Symbol;Acc:MGI:104861]	6346.87	4207.53	6997.42	10773.4	10296.6	8355.71
ENSMUSG00000022097	-1.23032	7.98e-05	0.00309443	Sftpc	surfactant associated protein C [Source:MGI Symbol;Acc:MGI:109517]	143.873	137.589	134.5	50.6554	47.3738	78.7662
ENSMUSG00000086863	2.36499	8.01e-05	0.00309443	Gm15543	predicted gene 15543 [Source:MGI Symbol;Acc:MGI:3782992]	148.206	104.876	69.5296	516.254	903.193	244.639
ENSMUSG00000055850	0.692192	8.02e-05	0.00309443	Rnf181	ring finger protein 181 [Source:MGI Symbol;Acc:MGI:1913760]	3140.93	3446.46	3189.25	4241.04	6694.13	4861.27
ENSMUSG00000080316	-0.588573	8.35e-05	0.00321544	Spaca6	sperm acrosome associated 6 [Source:MGI Symbol;Acc:MGI:1922452]	1196.05	1214.25	1132.99	826.653	751.802	778.396
ENSMUSG00000034387	4.5299	8.37e-05	0.00321663	Ssu2	ssu-2 homolog (C. elegans) [Source:MGI Symbol;Acc:MGI:2443733]	257.411	42.3351	22.7966	1166.15	5026.78	1264.89
ENSMUSG00000015093	3.17988	8.45e-05	0.00323881	Clic3	chloride intracellular channel 3 [Source:MGI Symbol;Acc:MGI:1916704]	143.006	59.654	50.1525	466.676	1513.9	313.212
ENSMUSG00000048497	0.704501	8.51e-05	0.00325354	Mmgt2	membrane magnesium transporter 2 [Source:MGI Symbol;Acc:MGI:2448491]	673.429	597.502	710.114	930.12	1296.6	1000.79
ENSMUSG00000020777	0.780357	8.56e-05	0.00326378	Acox1	acyl-Coenzyme A oxidase 1, palmitoyl [Source:MGI Symbol;Acc:MGI:1330812]	1376.33	1581.79	1658.45	2772.04	3311.02	1845.91
ENSMUSG00000052926	0.769054	8.64e-05	0.00328694	Rnaseh2a	ribonuclease H2, large subunit [Source:MGI Symbol;Acc:MGI:1916974]	1174.38	987.177	1236.72	1384.94	2314.11	2090.55
ENSMUSG00000024997	0.780501	8.74e-05	0.00331867	Prdx3	peroxiredoxin 3 [Source:MGI Symbol;Acc:MGI:88034]	2917.32	3290.59	3648.6	4954.53	7654.99	4320.1
ENSMUSG00000064137	-1.13917	8.92e-05	0.0033787	Rhox8	reproductive homeobox 8 [Source:MGI Symbol;Acc:MGI:3579898]	149.94	281.913	247.343	82.9887	105.046	119.539
ENSMUSG00000031343	-1.18115	9.15e-05	0.00345519	Gabra3	gamma-aminobutyric acid (GABA) A receptor, subunit alpha 3 [Source:MGI Symbol;Acc:MGI:95615]	255.678	195.319	178.953	60.3554	127.703	89.8862
ENSMUSG00000023411	-0.766396	9.19e-05	0.00346139	Nfatc4	nuclear factor of activated T cells, cytoplasmic, calcineurin dependent 4 [Source:MGI Symbol;Acc:MGI:1920431]	582.425	525.34	507.224	370.755	260.556	318.772
ENSMUSG00000005469	0.753041	9.21e-05	0.00346139	Prkaca	protein kinase, cAMP dependent, catalytic, alpha [Source:MGI Symbol;Acc:MGI:97592]	2298.5	1823.29	1895.54	2839.94	4458.29	2844.85
ENSMUSG00000046756	0.802744	9.26e-05	0.00347358	Mrps7	mitchondrial ribosomal protein S7 [Source:MGI Symbol;Acc:MGI:1354367]	1467.33	1131.5	893.627	1571.4	2368.69	2155.41
ENSMUSG00000005534	0.809366	9.34e-05	0.00349473	Insr	insulin receptor [Source:MGI Symbol;Acc:MGI:96575]	1499.4	1778.07	1604.88	2534.93	3931	2090.55
ENSMUSG00000045591	3.95197	9.5e-05	0.00354755	Olig3	oligodendrocyte transcription factor 3 [Source:MGI Symbol;Acc:MGI:2149955]	6.06692	0	0	7.54442	57.6725	34.2865
ENSMUSG00000018411	1.51433	9.53e-05	0.00354755	Mapt	microtubule-associated protein tau [Source:MGI Symbol;Acc:MGI:97180]	120.472	67.3512	126.521	179.988	549.948	167.726
ENSMUSG00000064345	0.735985	9.63e-05	0.00357595	mt-Nd2	mitochondrially encoded NADH dehydrogenase 2 [Source:MGI Symbol;Acc:MGI:102500]	39639.5	44552.9	59707.7	75597.3	98833.2	65237
ENSMUSG00000044674	-1.07038	9.81e-05	0.00363582	Fzd1	frizzled class receptor 1 [Source:MGI Symbol;Acc:MGI:1196625]	701.163	1169.03	1688.09	433.265	479.918	779.322
ENSMUSG00000116652	2.06003	9.91e-05	0.00366011	AC078895.1	novel transcript	14.734	9.62161	14.8178	80.8331	48.4037	34.2865
ENSMUSG00000048489	1.57862	9.92e-05	0.00366011	Depp1	DEPP1 autophagy regulator [Source:MGI Symbol;Acc:MGI:1918730]	53.7356	29.827	26.2161	105.622	153.45	71.3529
ENSMUSG00000020486	0.727303	9.95e-05	0.00366389	2021-09-04	septin 4 [Source:MGI Symbol;Acc:MGI:1270156]	669.095	652.345	576.754	907.486	1309.99	926.661
ENSMUSG00000009549	0.600571	0.000100056	0.00367421	Srp14	signal recognition particle 14 [Source:MGI Symbol;Acc:MGI:107169]	1461.26	1692.44	1726.84	2209.44	2771.37	2417.66
ENSMUSG00000032018	1.87085	0.000100844	0.00369456	Sc5d	sterol-C5-desaturase [Source:MGI Symbol;Acc:MGI:1353611]	1753.34	2334.2	2272.82	6864.35	12456.2	3942.02
ENSMUSG00000021252	0.727651	0.000102237	0.00373696	Erg28	ergosterol biosynthesis 28 [Source:MGI Symbol;Acc:MGI:1915571]	950.774	890.961	977.974	1322.43	2012.36	1334.39
ENSMUSG00000028691	0.683351	0.000103637	0.003775	Prdx1	peroxiredoxin 1 [Source:MGI Symbol;Acc:MGI:99523]	9283.26	11917.3	12040	17090.3	21843.5	14444.8
ENSMUSG00000091537	0.631535	0.000103755	0.003775	Tma7	translational machinery associated 7 [Source:MGI Symbol;Acc:MGI:1913417]	2354.83	2276.47	2114.39	2811.91	4010.3	3628.81
ENSMUSG00000033207	-2.09127	0.000104113	0.00377936	Mamdc2	MAM domain containing 2 [Source:MGI Symbol;Acc:MGI:1918988]	305.946	852.474	890.207	208.011	104.016	168.652
ENSMUSG00000039783	2.59004	0.000104662	0.00379059	Kmo	kynurenine 3-monooxygenase (kynurenine 3-hydroxylase) [Source:MGI Symbol;Acc:MGI:2138151]	24.2677	6.73512	2.27966	125.022	48.4037	31.5065
ENSMUSG00000038156	-0.970042	0.000106335	0.00384237	Spon1	spondin 1, (f-spondin) extracellular matrix protein [Source:MGI Symbol;Acc:MGI:2385287]	716.764	616.745	1050.92	561.521	300.721	354.911
ENSMUSG00000022193	0.639732	0.000108161	0.00389372	Psmb5	proteasome (prosome, macropain) subunit, beta type 5 [Source:MGI Symbol;Acc:MGI:1194513]	1763.74	2095.59	2009.52	2467.03	3423.27	3251.65
ENSMUSG00000085354	-0.756431	0.000108248	0.00389372	Gm2044	predicted gene 2044 [Source:MGI Symbol;Acc:MGI:3780212]	1145.78	794.745	759.127	581.998	509.784	507.81
ENSMUSG00000043953	1.19705	0.000109032	0.00391305	Ccrl2	chemokine (C-C motif) receptor-like 2 [Source:MGI Symbol;Acc:MGI:1920904]	198.475	113.535	147.038	192.922	484.037	376.225
ENSMUSG00000041362	0.778187	0.000109333	0.00391496	Shtn1	shootin 1 [Source:MGI Symbol;Acc:MGI:1918903]	588.492	496.475	690.737	1015.26	1235.84	793.222
ENSMUSG00000003031	0.854931	0.000110666	0.00395376	Cdkn1b	cyclin-dependent kinase inhibitor 1B [Source:MGI Symbol;Acc:MGI:104565]	4853.54	2877.82	3802.47	6999.07	9010.3	4853.85
ENSMUSG00000037458	0.597969	0.000111126	0.00395964	Azin1	antizyme inhibitor 1 [Source:MGI Symbol;Acc:MGI:1859169]	1360.72	1605.85	1471.52	2264.4	2484.04	1969.16
ENSMUSG00000033998	-1.00061	0.000111331	0.00395964	Kcnk1	potassium channel, subfamily K, member 1 [Source:MGI Symbol;Acc:MGI:109322]	559.024	272.291	504.945	228.488	193.615	245.565
ENSMUSG00000031453	0.681851	0.000112111	0.00397845	Rasa3	RAS p21 protein activator 3 [Source:MGI Symbol;Acc:MGI:1197013]	861.503	951.577	694.157	1193.1	1298.66	1531.77
ENSMUSG00000051817	-0.627901	0.000113785	0.00402879	Sox12	SRY (sex determining region Y)-box 12 [Source:MGI Symbol;Acc:MGI:98360]	2581.04	2524.71	2077.91	1794.49	1443.87	1412.23
ENSMUSG00000028648	0.599791	0.000120092	0.00423885	Ndufs5	NADH:ubiquinone oxidoreductase core subunit S5 [Source:MGI Symbol;Acc:MGI:1890889]	1245.45	1427.85	1246.97	1729.83	2186.41	2024.76
ENSMUSG00000041220	0.779799	0.000120253	0.00423885	Elovl6	ELOVL family member 6, elongation of long chain fatty acids (yeast) [Source:MGI Symbol;Acc:MGI:2156528]	1651.07	2791.23	1910.36	3840.11	4157.57	2909.72
ENSMUSG00000013921	-0.891823	0.000120821	0.00424943	Clip3	CAP-GLY domain containing linker protein 3 [Source:MGI Symbol;Acc:MGI:1923936]	409.951	366.583	321.432	189.688	153.45	248.345
ENSMUSG00000024158	0.693332	0.000121826	0.00427525	Hagh	hydroxyacyl glutathione hydrolase [Source:MGI Symbol;Acc:MGI:95745]	518.289	617.707	454.792	805.098	960.865	808.049
ENSMUSG00000037278	0.763844	0.000122242	0.00428036	Tmem97	transmembrane protein 97 [Source:MGI Symbol;Acc:MGI:1916321]	1140.58	1015.08	858.292	1481.94	2232.75	1405.75
ENSMUSG00000034707	0.781849	0.000123098	0.00429884	Gns	glucosamine (N-acetyl)-6-sulfatase [Source:MGI Symbol;Acc:MGI:1922862]	2978.86	2769.1	2613.63	3821.79	6707.52	3848.42
ENSMUSG00000038776	-0.693768	0.000123313	0.00429884	Ephx1	epoxide hydrolase 1, microsomal [Source:MGI Symbol;Acc:MGI:95405]	3127.93	3429.14	4286.9	2640.55	2277.03	1786.6
ENSMUSG00000020264	-1.69388	0.000123992	0.004313	Slc36a2	solute carrier family 36 (proton/amino acid symporter), member 2 [Source:MGI Symbol;Acc:MGI:1891430]	48.5354	88.5188	160.716	30.1777	30.896	30.5798
ENSMUSG00000068522	-0.890094	0.00012487	0.00433402	Aard	alanine and arginine rich domain containing protein [Source:MGI Symbol;Acc:MGI:2181621]	461.086	350.226	622.347	229.566	256.437	286.338
ENSMUSG00000021950	-1.9312	0.000131168	0.00454267	Anxa8	annexin A8 [Source:MGI Symbol;Acc:MGI:1201374]	37.2682	119.308	72.9491	20.4777	27.8064	12.0466
ENSMUSG00000021770	0.8066	0.000131896	0.00455791	Samd8	sterile alpha motif domain containing 8 [Source:MGI Symbol;Acc:MGI:1914880]	643.094	943.88	905.025	1435.6	1832.13	1089.75
ENSMUSG00000037032	-0.7581	0.000132522	0.00456955	Apbb1	amyloid beta (A4) precursor protein-binding, family B, member 1 [Source:MGI Symbol;Acc:MGI:107765]	372.682	352.151	375.004	219.866	195.675	234.445
ENSMUSG00000007783	-0.713129	0.000135402	0.00465232	Cpt1c	carnitine palmitoyltransferase 1c [Source:MGI Symbol;Acc:MGI:2446526]	579.825	513.794	447.953	308.244	314.109	318.772
ENSMUSG00000021892	0.76028	0.00013551	0.00465232	Sh3bp5	SH3-domain binding protein 5 (BTK-associated) [Source:MGI Symbol;Acc:MGI:1344391]	888.371	1070.88	852.593	1619.9	1982.49	1162.03
ENSMUSG00000022358	-0.825833	0.000136926	0.00469074	Fbxo32	F-box protein 32 [Source:MGI Symbol;Acc:MGI:1914981]	700.296	814.95	1086.26	613.254	392.379	461.477
ENSMUSG00000020695	-0.709528	0.000137775	0.00470963	Mrc2	mannose receptor, C type 2 [Source:MGI Symbol;Acc:MGI:107818]	913.505	1073.77	898.186	648.82	461.38	654.223
ENSMUSG00000022756	0.815062	0.000139805	0.00476872	Slc7a4	solute carrier family 7 (cationic amino acid transporter, y+ system), member 4 [Source:MGI Symbol;Acc:MGI:2146512]	474.087	364.659	444.534	647.743	989.701	620.863
ENSMUSG00000017639	1.12312	0.000141991	0.00483287	Rab11fip4	RAB11 family interacting protein 4 (class II) [Source:MGI Symbol;Acc:MGI:2442920]	270.411	205.902	182.373	725.342	440.783	271.512
ENSMUSG00000057497	0.651571	0.000143487	0.00487331	Fam136a	family with sequence similarity 136, member A [Source:MGI Symbol;Acc:MGI:1913738]	1701.34	1701.1	1608.3	2042.38	2731.2	3096.9
ENSMUSG00000015647	0.838803	0.000143956	0.00487877	Lama5	laminin, alpha 5 [Source:MGI Symbol;Acc:MGI:105382]	1001.04	989.101	870.83	1373.09	2449.02	1296.4
ENSMUSG00000025503	0.588866	0.000147888	0.00500133	Taldo1	transaldolase 1 [Source:MGI Symbol;Acc:MGI:1274789]	3426.08	3276.16	3218.88	4494.32	5946.45	4482.26
ENSMUSG00000057802	1.97069	0.000149412	0.00504211	Gm10030	predicted gene 10030 [Source:MGI Symbol;Acc:MGI:3641798]	18.2008	25.0162	25.0763	24.7888	119.464	122.319
ENSMUSG00000037031	0.806224	0.000150225	0.00505875	Tspan15	tetraspanin 15 [Source:MGI Symbol;Acc:MGI:1917673]	1293.99	1019.89	948.339	1380.63	2534.5	1791.24
ENSMUSG00000053192	0.819242	0.000152043	0.00510909	Mllt11	myeloid/lymphoid or mixed-lineage leukemia; translocated to, 11 [Source:MGI Symbol;Acc:MGI:1929671]	183.741	244.389	238.225	361.055	460.35	353.058
ENSMUSG00000020441	0.650978	0.000153815	0.0051577	2310033P09Rik	RIKEN cDNA 2310033P09 gene [Source:MGI Symbol;Acc:MGI:1915112]	516.555	482.042	479.869	669.298	852.729	799.709
ENSMUSG00000030084	0.660597	0.000155331	0.00519753	Plxna1	plexin A1 [Source:MGI Symbol;Acc:MGI:107685]	3087.2	3209.77	2227.23	4395.17	5142.12	3941.09
ENSMUSG00000018287	0.637051	0.000157673	0.00526075	Spag7	sperm associated antigen 7 [Source:MGI Symbol;Acc:MGI:107380]	940.373	923.674	868.551	1243.75	1699.28	1307.52
ENSMUSG00000028541	-0.693421	0.000157886	0.00526075	B4galt2	UDP-Gal:betaGlcNAc beta 1,4- galactosyltransferase, polypeptide 2 [Source:MGI Symbol;Acc:MGI:1858493]	1184.78	1023.74	897.046	689.776	525.232	706.116
ENSMUSG00000027848	-1.00977	0.000159134	0.0052912	Olfml3	olfactomedin-like 3 [Source:MGI Symbol;Acc:MGI:1914877]	617.093	805.328	1183.14	408.477	284.243	599.55
ENSMUSG00000019888	-1.70588	0.000160302	0.00530595	Mgat4c	MGAT4 family, member C [Source:MGI Symbol;Acc:MGI:1914819]	65.0028	278.064	153.877	73.2887	52.5232	26.8732
ENSMUSG00000005374	0.858317	0.00016054	0.00530595	Tbl2	transducin (beta)-like 2 [Source:MGI Symbol;Acc:MGI:1351652]	773.099	851.512	543.699	1201.72	1762.1	970.214
ENSMUSG00000019883	1.32144	0.000160583	0.00530595	Echdc1	enoyl Coenzyme A hydratase domain containing 1 [Source:MGI Symbol;Acc:MGI:1277169]	42.4685	89.4809	61.5508	217.711	155.51	110.273
ENSMUSG00000021241	0.6682	0.000163121	0.00537856	Isca2	iron-sulfur cluster assembly 2 [Source:MGI Symbol;Acc:MGI:1921566]	615.359	656.194	650.843	826.653	1188.47	1038.79
ENSMUSG00000023439	2.4426	0.000163655	0.00538496	Gnb3	guanine nucleotide binding protein (G protein), beta 3 [Source:MGI Symbol;Acc:MGI:95785]	6.93363	18.2811	5.69915	29.0999	109.166	30.5798
ENSMUSG00000067847	0.723901	0.000166144	0.00545552	Romo1	reactive oxygen species modulator 1 [Source:MGI Symbol;Acc:MGI:1914317]	986.308	789.934	793.322	1196.33	1802.27	1247.29
ENSMUSG00000019806	1.21004	0.000167417	0.00548372	Aig1	androgen-induced 1 [Source:MGI Symbol;Acc:MGI:1913503]	180.274	206.865	190.352	406.321	719.876	210.352
ENSMUSG00000022425	-1.00354	0.000167696	0.00548372	Enpp2	ectonucleotide pyrophosphatase/phosphodiesterase 2 [Source:MGI Symbol;Acc:MGI:1321390]	382.216	328.097	687.318	204.777	219.361	271.512
ENSMUSG00000032113	0.971755	0.000172785	0.00563849	Chek1	checkpoint kinase 1 [Source:MGI Symbol;Acc:MGI:1202065]	468.02	326.172	420.597	486.076	1132.85	763.569
ENSMUSG00000027750	-1.07565	0.000173441	0.00564321	Postn	periostin, osteoblast specific factor [Source:MGI Symbol;Acc:MGI:1926321]	327.614	258.821	613.229	193.999	163.749	210.352
ENSMUSG00000044788	0.640721	0.000173643	0.00564321	Fads6	fatty acid desaturase domain family, member 6 [Source:MGI Symbol;Acc:MGI:3039592]	1527.13	2305.34	1973.05	3113.69	3136.97	2799.44
ENSMUSG00000074582	0.71515	0.000175968	0.00570708	Arfgef2	ADP-ribosylation factor guanine nucleotide-exchange factor 2 (brefeldin A-inhibited) [Source:MGI Symbol;Acc:MGI:2139354]	831.169	962.161	924.402	1670.55	1706.49	1085.12
ENSMUSG00000029063	0.676323	0.000179498	0.00580964	Nadk	NAD kinase [Source:MGI Symbol;Acc:MGI:2183149]	3481.55	4106.5	3923.3	5703.58	7847.58	4844.59
ENSMUSG00000032068	-1.08629	0.000182313	0.0058887	Plet1	placenta expressed transcript 1 [Source:MGI Symbol;Acc:MGI:1923759]	540.823	237.654	335.11	224.177	148.301	152.899
ENSMUSG00000017466	-0.668623	0.000182966	0.00589777	Timp2	tissue inhibitor of metalloproteinase 2 [Source:MGI Symbol;Acc:MGI:98753]	3667.89	4616.45	5129.24	3415.47	2396.5	2626.16
ENSMUSG00000028692	0.606188	0.000187792	0.00604104	Akr1a1	aldo-keto reductase family 1, member A1 (aldehyde reductase) [Source:MGI Symbol;Acc:MGI:1929955]	10254.8	9575.42	10143.3	13633.9	18858.9	13134.5
ENSMUSG00000076435	-0.658093	0.000188611	0.00605506	Acsf2	acyl-CoA synthetase family member 2 [Source:MGI Symbol;Acc:MGI:2388287]	1564.4	1330.67	1087.4	891.32	759.011	874.768
ENSMUSG00000039745	0.794686	0.000191741	0.00613577	Htatip2	HIV-1 Tat interactive protein 2 [Source:MGI Symbol;Acc:MGI:1859271]	545.156	488.778	443.394	872.998	1082.39	609.743
ENSMUSG00000027466	0.703091	0.0001919	0.00613577	Rbck1	RanBP-type and C3HC4-type zinc finger containing 1 [Source:MGI Symbol;Acc:MGI:1344372]	2790.79	2347.67	2342.35	3196.68	5301.75	3681.63
ENSMUSG00000071335	2.22182	0.000192698	0.00614885	Mfsd4b3	major facilitator superfamily domain containing 4B3 [Source:MGI Symbol;Acc:MGI:3773841]	8.66703	14.4324	7.97881	33.411	82.3893	29.6532
ENSMUSG00000038296	1.11375	0.00019348	0.00616139	Galnt18	polypeptide N-acetylgalactosaminyltransferase 18 [Source:MGI Symbol;Acc:MGI:2446239]	292.079	138.551	178.953	414.943	615.86	290.972
ENSMUSG00000071528	0.699131	0.000194608	0.00618485	Usmg5	upregulated during skeletal muscle growth 5 [Source:MGI Symbol;Acc:MGI:1891435]	1735.14	2002.26	1779.28	2391.58	3907.31	2657.66
ENSMUSG00000030231	0.81459	0.000195028	0.00618577	Plekha5	pleckstrin homology domain containing, family A member 5 [Source:MGI Symbol;Acc:MGI:1923802]	1018.38	1062.23	1102.22	2367.87	2069	1162.03
ENSMUSG00000028003	-1.04726	0.000195578	0.00619084	Lrat	lecithin-retinol acyltransferase (phosphatidylcholine-retinol-O-acyltransferase) [Source:MGI Symbol;Acc:MGI:1891259]	513.088	330.983	436.555	312.555	162.719	145.486
ENSMUSG00000026414	-1.62521	0.000196907	0.00622046	Tnnt2	troponin T2, cardiac [Source:MGI Symbol;Acc:MGI:104597]	88.4037	101.989	51.2924	21.5555	19.5675	37.0665
ENSMUSG00000028684	0.875357	0.000198999	0.00627401	Urod	uroporphyrinogen decarboxylase [Source:MGI Symbol;Acc:MGI:98916]	1400.59	1157.48	1248.11	1485.17	3408.86	2088.69
ENSMUSG00000020875	1.06203	0.000201828	0.00635057	Hoxb9	homeobox B9 [Source:MGI Symbol;Acc:MGI:96190]	110.938	142.4	100.305	254.355	321.318	164.019
ENSMUSG00000023433	1.74846	0.000202891	0.00637133	Cela3b	chymotrypsin-like elastase family, member 3B [Source:MGI Symbol;Acc:MGI:1915118]	18.2008	31.7513	52.4322	161.666	132.853	47.2597
ENSMUSG00000112014	3.49841	0.000203605	0.00638111	Gm48435	predicted gene, 48435 [Source:MGI Symbol;Acc:MGI:6097938]	2.60011	0	6.83898	9.69997	76.2101	17.6066
ENSMUSG00000038886	0.537311	0.00020505	0.00638205	Man2a2	mannosidase 2, alpha 2 [Source:MGI Symbol;Acc:MGI:2150656]	2129.49	2159.09	1941.13	3344.34	2911.43	2787.4
ENSMUSG00000040740	3.15936	0.000205111	0.00638205	Slc25a34	solute carrier family 25, member 34 [Source:MGI Symbol;Acc:MGI:2686215]	40.7351	19.2432	47.8729	377.221	519.052	66.7196
ENSMUSG00000029576	1.35282	0.000205228	0.00638205	Radil	Ras association and DIL domains [Source:MGI Symbol;Acc:MGI:2443088]	41.6018	56.7675	29.6356	101.311	139.032	88.0328
ENSMUSG00000021913	-0.746407	0.00020553	0.00638205	Ogdhl	oxoglutarate dehydrogenase-like [Source:MGI Symbol;Acc:MGI:3616088]	632.694	873.642	857.152	535.654	374.871	497.617
ENSMUSG00000003518	0.752222	0.000205652	0.00638205	Dusp3	dual specificity phosphatase 3 (vaccinia virus phosphatase VH1-related) [Source:MGI Symbol;Acc:MGI:1919599]	419.484	571.523	388.682	820.187	866.117	639.396
ENSMUSG00000029581	-0.83815	0.000212162	0.00657121	Fscn1	fascin actin-bundling protein 1 [Source:MGI Symbol;Acc:MGI:1352745]	5458.5	4234.47	2691.14	2186.8	1870.24	2870.8
ENSMUSG00000039347	1.82041	0.000215363	0.00665561	Atp6v0e2	ATPase, H+ transporting, lysosomal V0 subunit E2 [Source:MGI Symbol;Acc:MGI:1923502]	3134.87	1903.15	2075.63	4136.5	12832.1	8156.47
ENSMUSG00000035944	0.798981	0.000215728	0.00665561	Ttc38	tetratricopeptide repeat domain 38 [Source:MGI Symbol;Acc:MGI:2146198]	520.022	283.837	392.102	708.098	705.458	669.049
ENSMUSG00000048636	1.08703	0.000216578	0.00666882	A730049H05Rik	RIKEN cDNA A730049H05 gene [Source:MGI Symbol;Acc:MGI:1921766]	89.2705	170.302	243.924	333.032	333.677	398.464
ENSMUSG00000028717	1.40865	0.00021721	0.00667532	Tal1	T cell acute lymphocytic leukemia 1 [Source:MGI Symbol;Acc:MGI:98480]	38.135	58.6918	37.6144	81.9109	177.137	98.2261
ENSMUSG00000081769	1.17806	0.000217915	0.00668399	Gm12216	predicted gene 12216 [Source:MGI Symbol;Acc:MGI:3650088]	252.211	103.913	137.919	234.955	480.947	404.024
ENSMUSG00000018585	0.747203	0.000223802	0.00685129	Atox1	antioxidant 1 copper chaperone [Source:MGI Symbol;Acc:MGI:1333855]	1369.39	1100.71	1152.37	1556.31	2713.7	1811.62
ENSMUSG00000015653	-0.70751	0.000224799	0.00686853	Steap2	six transmembrane epithelial antigen of prostate 2 [Source:MGI Symbol;Acc:MGI:1921301]	491.421	533.999	563.076	342.732	268.795	360.471
ENSMUSG00000046794	1.37437	0.000228573	0.00697039	Ppp1r3b	protein phosphatase 1, regulatory subunit 3B [Source:MGI Symbol;Acc:MGI:2177268]	28.6012	53.881	42.1737	133.644	112.255	76.9129
ENSMUSG00000038375	0.6723	0.000229449	0.00697536	Trp53inp2	transformation related protein 53 inducible nuclear protein 2 [Source:MGI Symbol;Acc:MGI:1915978]	2217.03	2205.27	2099.57	3078.12	4515.96	2800.37
ENSMUSG00000025979	0.764739	0.000229618	0.00697536	Mob4	MOB family member 4, phocein [Source:MGI Symbol;Acc:MGI:104899]	908.305	1169.99	1248.11	1537.98	2527.29	1584.59
ENSMUSG00000034190	0.583938	0.000232177	0.0070245	Chmp7	charged multivesicular body protein 7 [Source:MGI Symbol;Acc:MGI:1913922]	1415.33	1365.31	1321.06	1811.74	2408.86	1928.38
ENSMUSG00000014303	-0.594294	0.000232346	0.0070245	Glis2	GLIS family zinc finger 2 [Source:MGI Symbol;Acc:MGI:1932535]	1057.38	1141.12	960.877	704.865	636.457	751.522
ENSMUSG00000036295	1.20261	0.000232567	0.0070245	Lrrn3	leucine rich repeat protein 3, neuronal [Source:MGI Symbol;Acc:MGI:106036]	57.2024	40.4107	44.4534	101.311	114.315	112.126
ENSMUSG00000041817	-0.819232	0.00023941	0.00721741	Fam169a	family with sequence similarity 169, member A [Source:MGI Symbol;Acc:MGI:2444268]	287.746	373.318	273.559	191.844	166.838	171.432
ENSMUSG00000018593	0.598898	0.000244014	0.00734223	Sparc	secreted acidic cysteine rich glycoprotein [Source:MGI Symbol;Acc:MGI:98373]	18493.7	22545.3	23444	31931.2	38401.6	27329.1
ENSMUSG00000062960	0.814487	0.00025542	0.00767083	Kdr	kinase insert domain protein receptor [Source:MGI Symbol;Acc:MGI:96683]	987.175	1325.86	866.271	2075.79	2268.79	1249.14
ENSMUSG00000026389	-0.611387	0.000258071	0.00773579	Steap3	STEAP family member 3 [Source:MGI Symbol;Acc:MGI:1915678]	976.775	891.923	1068.02	672.531	562.307	686.656
ENSMUSG00000041134	2.45185	0.000259124	0.00775265	Cyyr1	cysteine and tyrosine-rich protein 1 [Source:MGI Symbol;Acc:MGI:2152187]	73.6698	123.157	75.2288	695.165	643.666	150.119
ENSMUSG00000035521	0.73464	0.000259847	0.00775962	Gnptg	N-acetylglucosamine-1-phosphotransferase, gamma subunit [Source:MGI Symbol;Acc:MGI:2147006]	591.958	481.08	485.568	821.264	1088.57	685.729
ENSMUSG00000105703	0.964976	0.000260855	0.00777047	Gm43305	predicted gene 43305 [Source:MGI Symbol;Acc:MGI:5663442]	197.608	321.362	218.847	549.665	582.904	308.578
ENSMUSG00000032715	1.49826	0.000261192	0.00777047	Trib3	tribbles pseudokinase 3 [Source:MGI Symbol;Acc:MGI:1345675]	57.2024	50.0324	46.733	66.822	248.198	120.466
ENSMUSG00000042804	-0.873235	0.00026327	0.0078176	Gpr153	G protein-coupled receptor 153 [Source:MGI Symbol;Acc:MGI:1916157]	339.748	611.934	530.021	253.277	234.809	319.698
ENSMUSG00000003955	0.656123	0.000263922	0.00782229	Fam162a	family with sequence similarity 162, member A [Source:MGI Symbol;Acc:MGI:1917436]	1113.71	1355.68	1237.86	1835.45	2410.92	1595.71
ENSMUSG00000022636	-0.841444	0.000267471	0.00791265	Alcam	activated leukocyte cell adhesion molecule [Source:MGI Symbol;Acc:MGI:1313266]	612.759	355.037	428.576	245.733	292.482	241.859
ENSMUSG00000027993	0.88673	0.000269291	0.00794055	Trim2	tripartite motif-containing 2 [Source:MGI Symbol;Acc:MGI:1933163]	564.224	605.199	677.059	1369.85	1398.56	645.883
ENSMUSG00000035048	0.750212	0.000269418	0.00794055	Anapc13	anaphase promoting complex subunit 13 [Source:MGI Symbol;Acc:MGI:1916260]	1125.85	898.658	787.623	1340.75	2069	1323.27
ENSMUSG00000028933	-0.743976	0.000271663	0.00799185	Xrcc2	X-ray repair complementing defective repair in Chinese hamster cells 2 [Source:MGI Symbol;Acc:MGI:1927345]	318.947	407.956	351.068	223.099	211.123	209.425
ENSMUSG00000036655	0.912786	0.000272715	0.00800791	Colec11	collectin sub-family member 11 [Source:MGI Symbol;Acc:MGI:1918943]	242.677	256.897	232.525	538.887	558.187	282.632
ENSMUSG00000041168	0.580093	0.000275813	0.00808075	Lonp1	lon peptidase 1, mitochondrial [Source:MGI Symbol;Acc:MGI:1921392]	4366.45	4041.07	3767.14	5155	7226.57	5820.36
ENSMUSG00000073116	1.1984	0.000276631	0.00808075	Gm10471	predicted gene 10471 [Source:MGI Symbol;Acc:MGI:3641900]	103.138	53.881	50.1525	135.8	157.57	184.406
ENSMUSG00000087687	0.860127	0.00027744	0.00808075	Pet100	PET100 homolog [Source:MGI Symbol;Acc:MGI:3615306]	175.941	175.113	147.038	237.11	367.662	300.238
ENSMUSG00000026853	0.703735	0.000277741	0.00808075	Crat	carnitine acetyltransferase [Source:MGI Symbol;Acc:MGI:109501]	751.432	762.993	740.89	1010.95	1603.5	1059.17
ENSMUSG00000069769	0.612039	0.000277749	0.00808075	Msi2	musashi RNA-binding protein 2 [Source:MGI Symbol;Acc:MGI:1923876]	3103.66	3721.64	3543.73	5351.15	6267.76	4229.28
ENSMUSG00000037022	0.696544	0.000280423	0.00814359	Mmaa	methylmalonic aciduria (cobalamin deficiency) type A [Source:MGI Symbol;Acc:MGI:1923805]	299.013	326.172	267.86	425.721	529.351	492.984
ENSMUSG00000031351	-0.785431	0.000284254	0.00823972	Zfp185	zinc finger protein 185 [Source:MGI Symbol;Acc:MGI:108095]	288.612	364.659	328.271	209.088	163.749	196.452
ENSMUSG00000024873	-0.943135	0.000287606	0.00832166	Cnih2	cornichon family AMPA receptor auxiliary protein 2 [Source:MGI Symbol;Acc:MGI:1277225]	219.276	305.967	197.191	146.577	120.494	109.346
ENSMUSG00000027809	0.639534	0.000288928	0.00834464	Etfdh	electron transferring flavoprotein, dehydrogenase [Source:MGI Symbol;Acc:MGI:106100]	1192.58	1532.72	1322.2	2022.98	2528.32	1754.17
ENSMUSG00000105403	1.51718	0.000290625	0.00836557	Gm43618	predicted gene 43618 [Source:MGI Symbol;Acc:MGI:5663755]	14.734	47.1459	42.1737	114.244	93.7178	88.0328
ENSMUSG00000040111	-0.576471	0.00029071	0.00836557	Gramd1b	GRAM domain containing 1B [Source:MGI Symbol;Acc:MGI:1925037]	7550.72	8492.03	6919.91	5550.54	4225.54	5622.98
ENSMUSG00000026072	-0.724331	0.000291299	0.0083673	Il1r1	interleukin 1 receptor, type I [Source:MGI Symbol;Acc:MGI:96545]	690.763	1028.55	1094.24	579.843	503.604	618.083
ENSMUSG00000027944	0.59569	0.000295577	0.0084748	Hax1	HCLS1 associated X-1 [Source:MGI Symbol;Acc:MGI:1346319]	1092.05	1074.73	1109.05	1445.3	1973.22	1531.77
ENSMUSG00000031957	3.801	0.000296696	0.00848602	Ctrb1	chymotrypsinogen B1 [Source:MGI Symbol;Acc:MGI:88559]	6.06692	18.2811	7.97881	63.5887	349.125	37.9931
ENSMUSG00000037366	0.726659	0.000297231	0.00848602	Pafah2	platelet-activating factor acetylhydrolase 2 [Source:MGI Symbol;Acc:MGI:2140321]	311.147	292.497	299.775	392.31	548.919	553.217
ENSMUSG00000027452	0.915999	0.000297576	0.00848602	Acss1	acyl-CoA synthetase short-chain family member 1 [Source:MGI Symbol;Acc:MGI:1915988]	399.55	431.048	579.034	727.498	1306.9	623.643
ENSMUSG00000022438	2.94461	0.000301724	0.00857076	Parvb	parvin, beta [Source:MGI Symbol;Acc:MGI:2153063]	754.899	500.324	425.157	1019.57	8772.4	3146.02
ENSMUSG00000026077	1.3345	0.000301822	0.00857076	Npas2	neuronal PAS domain protein 2 [Source:MGI Symbol;Acc:MGI:109232]	53.7356	27.9027	38.7542	79.7553	114.315	110.273
ENSMUSG00000050390	-0.626396	0.000302172	0.00857076	C77080	expressed sequence C77080 [Source:MGI Symbol;Acc:MGI:2140651]	670.828	801.48	698.716	469.91	426.365	509.664
ENSMUSG00000044952	0.860445	0.000304138	0.00861108	Kctd21	potassium channel tetramerisation domain containing 21 [Source:MGI Symbol;Acc:MGI:3643121]	117.872	144.324	110.564	230.644	233.78	213.132
ENSMUSG00000020386	0.569567	0.000305	0.00862006	Sar1b	secretion associated Ras related GTPase 1B [Source:MGI Symbol;Acc:MGI:1913647]	1097.25	1226.75	1256.09	1688.87	2025.75	1597.56
ENSMUSG00000063065	0.61048	0.000308416	0.00869489	Mapk3	mitogen-activated protein kinase 3 [Source:MGI Symbol;Acc:MGI:1346859]	3473.75	2824.9	3235.98	4416.72	5954.69	4186.66
ENSMUSG00000050493	1.05968	0.00030914	0.00869489	Fam167b	family with sequence similarity 167, member B [Source:MGI Symbol;Acc:MGI:2668032]	166.407	218.41	113.983	295.31	496.395	250.199
ENSMUSG00000018470	0.870799	0.000309296	0.00869489	Kcnab3	potassium voltage-gated channel, shaker-related subfamily, beta member 3 [Source:MGI Symbol;Acc:MGI:1336208]	609.293	1450.94	1071.44	2077.95	2025.75	1621.66
ENSMUSG00000037152	0.753752	0.000312469	0.00876851	Ndufc1	NADH:ubiquinone oxidoreductase subunit C1 [Source:MGI Symbol;Acc:MGI:1913627]	1190.85	1005.46	1023.57	1356.92	2485.07	1588.3
ENSMUSG00000039377	1.03806	0.000319135	0.00893972	Hlx	H2.0-like homeobox [Source:MGI Symbol;Acc:MGI:96109]	73.6698	101.989	71.8093	208.011	155.51	145.486
ENSMUSG00000032131	-0.924822	0.000321216	0.00898212	Abcg4	ATP binding cassette subfamily G member 4 [Source:MGI Symbol;Acc:MGI:1890594]	217.543	209.751	177.814	95.922	94.7477	127.879
ENSMUSG00000002602	-0.574946	0.000324374	0.00904407	Axl	AXL receptor tyrosine kinase [Source:MGI Symbol;Acc:MGI:1347244]	5665.64	6926.59	7184.35	4696.94	3724	4853.85
ENSMUSG00000037992	-0.628467	0.000324574	0.00904407	Rara	retinoic acid receptor, alpha [Source:MGI Symbol;Acc:MGI:97856]	844.169	924.636	729.491	532.421	597.322	487.424
ENSMUSG00000053552	-0.701846	0.000336999	0.00937378	Ebf4	early B cell factor 4 [Source:MGI Symbol;Acc:MGI:2385972]	523.489	477.232	544.839	365.366	259.526	325.258
ENSMUSG00000049580	-0.742243	0.000337848	0.00938091	Tsku	tsukushi, small leucine rich proteoglycan [Source:MGI Symbol;Acc:MGI:2443855]	339.748	330.021	413.758	237.11	200.824	209.425
ENSMUSG00000016257	0.699512	0.00033905	0.00939618	Prelid3b	PRELI domain containing 3B [Source:MGI Symbol;Acc:MGI:1913640]	1027.04	1197.89	981.394	1314.89	2223.48	1668.92
ENSMUSG00000042035	-0.762588	0.000339585	0.00939618	Igsf3	immunoglobulin superfamily, member 3 [Source:MGI Symbol;Acc:MGI:1926158]	1137.98	1908.93	1262.93	975.386	674.562	890.522
ENSMUSG00000056973	-1.00535	0.00034463	0.00951912	Ces1d	carboxylesterase 1D [Source:MGI Symbol;Acc:MGI:2148202]	265.211	151.059	276.979	129.333	101.957	113.979
ENSMUSG00000021361	0.543571	0.000346224	0.00954649	Tmem14c	transmembrane protein 14C [Source:MGI Symbol;Acc:MGI:1913404]	1595.6	1530.8	1743.94	2139.38	2677.65	2280.51
ENSMUSG00000041697	0.601073	0.000349754	0.00962705	Cox6a1	cytochrome c oxidase subunit 6A1 [Source:MGI Symbol;Acc:MGI:103099]	6515.01	6134.74	5525.9	7861.29	11439.8	8270.45
ENSMUSG00000066438	0.868951	0.000356711	0.0098015	Plekhd1	pleckstrin homology domain containing, family D (with coiled-coil domains) member 1 [Source:MGI Symbol;Acc:MGI:3036228]	1314.79	1514.44	972.275	1819.28	3435.63	1690.23
ENSMUSG00000032334	-0.621231	0.000358997	0.00984722	Loxl1	lysyl oxidase-like 1 [Source:MGI Symbol;Acc:MGI:106096]	1144.05	1476.92	1325.62	823.42	747.683	993.381
ENSMUSG00000022323	0.835535	0.000367781	0.0100568	Rida	reactive intermediate imine deaminase A homolog [Source:MGI Symbol;Acc:MGI:1095401]	280.812	240.54	329.411	472.065	667.353	378.078
ENSMUSG00000021520	0.647004	0.000367909	0.0100568	Uqcrb	ubiquinol-cytochrome c reductase binding protein [Source:MGI Symbol;Acc:MGI:1914780]	1315.66	1350.87	1054.34	1548.76	2313.08	1966.38
ENSMUSG00000059278	0.590003	0.000368651	0.0100597	Naa38	N(alpha)-acetyltransferase 38, NatC auxiliary subunit [Source:MGI Symbol;Acc:MGI:1925554]	597.159	583.069	596.131	811.564	1014.42	847.895
ENSMUSG00000095677	0.671709	0.000372667	0.0101518	Dynlt1f	dynein light chain Tctex-type 1F [Source:MGI Symbol;Acc:MGI:3780996]	723.697	553.242	759.127	884.853	1226.57	1130.53
ENSMUSG00000000782	-0.623285	0.000387265	0.0105267	Tcf7	transcription factor 7, T cell specific [Source:MGI Symbol;Acc:MGI:98507]	942.973	1127.65	1019.01	663.909	564.367	776.542
ENSMUSG00000049577	-0.744501	0.000387758	0.0105267	Zfpm1	zinc finger protein, multitype 1 [Source:MGI Symbol;Acc:MGI:1095400]	446.352	678.323	566.496	289.921	335.736	382.711
ENSMUSG00000046916	0.809595	0.000390559	0.0105846	Myct1	myc target 1 [Source:MGI Symbol;Acc:MGI:1915882]	223.609	200.129	162.996	351.355	400.618	278.925
ENSMUSG00000116656	-0.79375	0.000393595	0.0106486	AC131339.2	novel transcript	914.372	905.393	1527.37	757.676	514.933	657.003
ENSMUSG00000021493	-0.663282	0.000396263	0.0107025	Pdlim7	PDZ and LIM domain 7 [Source:MGI Symbol;Acc:MGI:1914649]	1092.05	1474.99	1284.59	728.576	709.578	992.454
ENSMUSG00000031636	-1.19906	0.000400374	0.0107951	Pdlim3	PDZ and LIM domain 3 [Source:MGI Symbol;Acc:MGI:1859274]	295.546	147.211	132.22	106.7	75.1802	69.4996
ENSMUSG00000032177	0.83904	0.000403775	0.0108683	Pde4a	phosphodiesterase 4A, cAMP specific [Source:MGI Symbol;Acc:MGI:99558]	116.138	171.265	147.038	245.733	251.287	278.925
ENSMUSG00000019989	-1.39491	0.000404552	0.0108707	Enpp3	ectonucleotide pyrophosphatase/phosphodiesterase 3 [Source:MGI Symbol;Acc:MGI:2143702]	119.605	68.3134	129.941	42.0332	24.7168	53.7464
ENSMUSG00000038173	2.60238	0.000408173	0.0109371	Enpp6	ectonucleotide pyrophosphatase/phosphodiesterase 6 [Source:MGI Symbol;Acc:MGI:2445171]	229.676	82.7458	90.0466	354.588	1461.38	630.13
ENSMUSG00000026879	-0.603614	0.000408405	0.0109371	Gsn	gelsolin [Source:MGI Symbol;Acc:MGI:95851]	4054.44	3127.02	2933.92	2545.7	1966.01	2147.07
ENSMUSG00000040828	1.25683	0.000415307	0.0111032	Catsperd	cation channel sperm associated auxiliary subunit delta [Source:MGI Symbol;Acc:MGI:2147030]	55.469	43.2972	36.4746	79.7553	139.032	105.639
ENSMUSG00000006818	1.60312	0.000419106	0.0111858	Sod2	superoxide dismutase 2, mitochondrial [Source:MGI Symbol;Acc:MGI:98352]	1658.87	1805.98	1676.69	3559.89	8476.83	3583.4
ENSMUSG00000029009	0.639999	0.000419905	0.0111883	Mthfr	methylenetetrahydrofolate reductase [Source:MGI Symbol;Acc:MGI:106639]	817.301	969.858	760.267	1284.71	1583.93	1102.73
ENSMUSG00000025731	0.648681	0.000423114	0.0112509	Mettl26	methyltransferase like 26 [Source:MGI Symbol;Acc:MGI:1915597]	815.568	636.95	686.178	933.353	1333.68	1086.97
ENSMUSG00000031028	-1.19702	0.000424051	0.0112509	Tub	tubby bipartite transcription factor [Source:MGI Symbol;Acc:MGI:2651573]	149.94	178	135.64	61.4332	40.1648	100.079
ENSMUSG00000023010	0.54941	0.00042439	0.0112509	Tmbim6	transmembrane BAX inhibitor motif containing 6 [Source:MGI Symbol;Acc:MGI:99682]	8623.7	7831.99	8496.29	11834	14447	10236.8
ENSMUSG00000038037	-0.867398	0.000425625	0.0112648	Socs1	suppressor of cytokine signaling 1 [Source:MGI Symbol;Acc:MGI:1354910]	193.275	241.502	232.525	103.466	122.554	138.999
ENSMUSG00000032872	0.600542	0.000429678	0.0113531	Cyb5r4	cytochrome b5 reductase 4 [Source:MGI Symbol;Acc:MGI:2386848]	752.299	775.502	852.593	1139.21	1422.24	1047.13
ENSMUSG00000044894	0.579517	0.000441674	0.0116506	Uqcrq	ubiquinol-cytochrome c reductase, complex III subunit VII [Source:MGI Symbol;Acc:MGI:107807]	3095.86	2954.8	2647.83	3535.1	5129.76	4334.92
ENSMUSG00000047963	-0.873157	0.000443043	0.0116651	Stbd1	starch binding domain 1 [Source:MGI Symbol;Acc:MGI:1261768]	429.018	481.08	386.402	201.544	333.677	173.286
ENSMUSG00000114708	1.30946	0.000443698	0.0116651	Gm30177	predicted gene, 30177 [Source:MGI Symbol;Acc:MGI:5589336]	80.6034	60.6161	28.4958	101.311	171.988	150.119
ENSMUSG00000023467	-1.04211	0.000444546	0.011668	Tulp2	tubby-like protein 2 [Source:MGI Symbol;Acc:MGI:1861600]	330.214	565.75	629.186	367.521	153.45	219.619
ENSMUSG00000078317	0.758366	0.000448555	0.0117538	F8a	factor 8-associated gene A [Source:MGI Symbol;Acc:MGI:95474]	305.946	206.865	227.966	399.854	470.649	384.564
ENSMUSG00000024053	-0.608461	0.000451679	0.0118139	Emilin2	elastin microfibril interfacer 2 [Source:MGI Symbol;Acc:MGI:2389136]	637.027	741.826	705.555	495.776	407.827	463.331
ENSMUSG00000017390	1.80174	0.000452344	0.0118139	Aldoc	aldolase C, fructose-bisphosphate [Source:MGI Symbol;Acc:MGI:101863]	272.145	252.086	188.072	610.021	1412.98	461.477
ENSMUSG00000031167	-0.52341	0.000457048	0.0119171	Rbm3	RNA binding motif (RNP1, RRM) protein 3 [Source:MGI Symbol;Acc:MGI:1099460]	5337.16	5282.26	5395.96	3234.4	3589.08	4317.32
ENSMUSG00000005161	0.492961	0.000458114	0.0119253	Prdx2	peroxiredoxin 2 [Source:MGI Symbol;Acc:MGI:109486]	7911.27	7857.97	8341.28	10320.8	12839.3	10770.6
ENSMUSG00000045160	0.788048	0.000459008	0.0119289	Bola3	bolA-like 3 (E. coli) [Source:MGI Symbol;Acc:MGI:1925903]	499.221	477.232	450.233	557.21	1105.05	801.562
ENSMUSG00000020467	0.668046	0.000460984	0.0119499	Efemp1	epidermal growth factor-containing fibulin-like extracellular matrix protein 1 [Source:MGI Symbol;Acc:MGI:1339998]	851.103	720.658	811.559	1614.51	1135.94	1037.86
ENSMUSG00000048988	1.82388	0.000461325	0.0119499	Elfn1	leucine rich repeat and fibronectin type III, extracellular 1 [Source:MGI Symbol;Acc:MGI:2442479]	16.4674	26.9405	31.9152	168.133	59.7322	37.9931
ENSMUSG00000013997	0.568871	0.00046236	0.0119571	Nit1	nitrilase 1 [Source:MGI Symbol;Acc:MGI:1350916]	852.836	870.755	907.305	1175.85	1515.96	1210.22
ENSMUSG00000015092	0.543945	0.000466892	0.0120546	Edf1	endothelial differentiation-related factor 1 [Source:MGI Symbol;Acc:MGI:1891227]	2275.96	2148.5	2106.41	2658.87	3608.65	3254.43
ENSMUSG00000039701	0.787821	0.000468237	0.0120697	Usp53	ubiquitin specific peptidase 53 [Source:MGI Symbol;Acc:MGI:2139607]	681.229	592.691	895.907	908.564	1669.41	1165.74
ENSMUSG00000006538	-0.721763	0.000472022	0.012145	Ihh	Indian hedgehog [Source:MGI Symbol;Acc:MGI:96533]	2112.16	2845.11	1521.67	1329.97	1155.51	1443.74
ENSMUSG00000031007	0.7902	0.000472692	0.012145	Atp6ap2	ATPase, H+ transporting, lysosomal accessory protein 2 [Source:MGI Symbol;Acc:MGI:1917745]	942.107	1075.7	1205.94	1627.44	2652.93	1293.62
ENSMUSG00000020321	0.519913	0.000473825	0.0121543	Mdh1	malate dehydrogenase 1, NAD (soluble) [Source:MGI Symbol;Acc:MGI:97051]	4292.78	4848.33	4509.17	5657.24	7406.8	6507.94
ENSMUSG00000033161	0.542521	0.000477137	0.0122195	Atp1a1	ATPase, Na+/K+ transporting, alpha 1 polypeptide [Source:MGI Symbol;Acc:MGI:88105]	7871.4	9651.43	8205.64	12796.4	14070	10608.4
ENSMUSG00000040563	0.853128	0.000492808	0.0126004	Plppr2	phospholipid phosphatase related 2 [Source:MGI Symbol;Acc:MGI:2384575]	393.483	388.713	375.004	508.71	1029.87	552.29
ENSMUSG00000026203	0.703408	0.000500504	0.0127766	Dnajb2	DnaJ heat shock protein family (Hsp40) member B2 [Source:MGI Symbol;Acc:MGI:1928739]	840.702	971.782	765.966	1248.06	1846.55	1105.51
ENSMUSG00000033610	0.735864	0.000501406	0.012779	Pank1	pantothenate kinase 1 [Source:MGI Symbol;Acc:MGI:1922985]	1601.67	1803.09	1619.7	2652.4	3816.68	1899.66
ENSMUSG00000095079	-1.41004	0.000503038	0.0128	Igha	immunoglobulin heavy constant alpha [Source:MGI Symbol;Acc:MGI:96444]	112.671	191.47	61.5508	40.9554	40.1648	56.5263
ENSMUSG00000036304	-0.679972	0.000505407	0.0128227	Zdhhc23	zinc finger, DHHC domain containing 23 [Source:MGI Symbol;Acc:MGI:2685625]	432.485	584.994	574.474	358.899	308.96	325.258
ENSMUSG00000040488	-0.540656	0.000505853	0.0128227	Ltbp4	latent transforming growth factor beta binding protein 4 [Source:MGI Symbol;Acc:MGI:1321395]	4117.71	4523.12	3525.49	3144.95	2614.83	2605.77
ENSMUSG00000009073	0.683822	0.000506363	0.0128227	Nf2	neurofibromin 2 [Source:MGI Symbol;Acc:MGI:97307]	2042.82	1958.96	1710.89	2893.83	4028.84	2256.42
ENSMUSG00000019189	-0.622213	0.00051002	0.0128853	Rnf145	ring finger protein 145 [Source:MGI Symbol;Acc:MGI:1921565]	1305.26	1962.81	1851.08	1175.85	1036.05	1112.92
ENSMUSG00000006315	0.560024	0.000510462	0.0128853	Tmem147	transmembrane protein 147 [Source:MGI Symbol;Acc:MGI:1915011]	2061.02	1883.91	1996.98	2392.66	3374.87	2992.19
ENSMUSG00000026833	0.783679	0.00051133	0.0128867	Olfm1	olfactomedin 1 [Source:MGI Symbol;Acc:MGI:1860437]	494.888	640.799	501.525	632.654	1216.27	969.288
ENSMUSG00000006219	-0.690912	0.00052118	0.013114	Fblim1	filamin binding LIM protein 1 [Source:MGI Symbol;Acc:MGI:1921452]	573.758	610.01	738.61	462.365	318.229	409.584
ENSMUSG00000039840	0.680779	0.000523043	0.0131274	Epg5	ectopic P-granules autophagy protein 5 homolog (C. elegans) [Source:MGI Symbol;Acc:MGI:1918673]	542.556	604.237	579.034	973.231	1109.17	684.803
ENSMUSG00000021091	-2.0199	0.000523369	0.0131274	Serpina3n	serine (or cysteine) peptidase inhibitor, clade A, member 3N [Source:MGI Symbol;Acc:MGI:105045]	36.4015	37.5243	51.2924	9.69997	5.14933	15.7532
ENSMUSG00000043168	-0.763996	0.000526057	0.0131739	4930426D05Rik	RIKEN cDNA 4930426D05 gene [Source:MGI Symbol;Acc:MGI:1921894]	667.362	456.064	598.411	428.954	288.362	297.458
ENSMUSG00000020205	1.02529	0.000530548	0.0132654	Phlda1	pleckstrin homology like domain, family A, member 1 [Source:MGI Symbol;Acc:MGI:1096880]	114.405	101.989	107.144	321.177	177.137	161.239
ENSMUSG00000028998	0.621349	0.000532603	0.0132958	Tomm7	translocase of outer mitochondrial membrane 7 [Source:MGI Symbol;Acc:MGI:1913419]	825.968	925.599	672.5	1059.45	1392.38	1278.79
ENSMUSG00000024176	-1.61991	0.000535678	0.0133515	Sox8	SRY (sex determining region Y)-box 8 [Source:MGI Symbol;Acc:MGI:98370]	58.9358	62.5404	46.733	18.3222	23.6869	12.9733
ENSMUSG00000030849	-0.508208	0.0005423	0.0134749	Fgfr2	fibroblast growth factor receptor 2 [Source:MGI Symbol;Acc:MGI:95523]	1444.79	1366.27	1502.3	1062.69	1018.54	951.681
ENSMUSG00000064341	0.609588	0.000542335	0.0134749	mt-Nd1	mitochondrially encoded NADH dehydrogenase 1 [Source:MGI Symbol;Acc:MGI:101787]	54531.2	57350.5	75765.7	86408.4	116436	83469.9
ENSMUSG00000048100	0.646389	0.000546707	0.0135623	Taf13	TATA-box binding protein associated factor 13 [Source:MGI Symbol;Acc:MGI:1913500]	507.888	597.502	574.474	805.098	1075.18	748.742
ENSMUSG00000057722	-0.819324	0.000557224	0.0138015	Lepr	leptin receptor [Source:MGI Symbol;Acc:MGI:104993]	499.221	316.551	308.894	229.566	216.272	192.746
ENSMUSG00000028339	-0.905163	0.000561718	0.013872	Col15a1	collagen, type XV, alpha 1 [Source:MGI Symbol;Acc:MGI:88449]	882.304	1889.68	1689.23	594.932	692.07	1093.46
ENSMUSG00000114721	3.79255	0.000561821	0.013872	Gm47938	predicted gene, 47938 [Source:MGI Symbol;Acc:MGI:6097201]	42.4685	17.3189	2.27966	496.854	262.616	104.713
ENSMUSG00000040883	0.732406	0.000563231	0.0138851	Tmem205	transmembrane protein 205 [Source:MGI Symbol;Acc:MGI:3045495]	1278.39	1043.94	1351.84	1755.7	2807.41	1541.04
ENSMUSG00000006241	1.13133	0.000566121	0.0139347	Ccdc159	coiled-coil domain containing 159 [Source:MGI Symbol;Acc:MGI:1914369]	84.9369	100.065	64.9703	175.677	259.526	113.979
ENSMUSG00000090291	-0.745505	0.000567257	0.013941	Lrrc10b	leucine rich repeat containing 10B [Source:MGI Symbol;Acc:MGI:2685551]	283.412	304.043	258.741	154.122	168.898	181.626
ENSMUSG00000003573	0.633011	0.000570346	0.0139951	Homer3	homer scaffolding protein 3 [Source:MGI Symbol;Acc:MGI:1347359]	1009.71	763.956	651.983	1216.81	1334.71	1213.93
ENSMUSG00000022797	0.60754	0.000571432	0.0140001	Tfrc	transferrin receptor [Source:MGI Symbol;Acc:MGI:98822]	759.232	919.826	1129.57	1392.48	1531.41	1352
ENSMUSG00000033938	0.556516	0.000578724	0.0141568	Ndufb7	NADH:ubiquinone oxidoreductase subunit B7 [Source:MGI Symbol;Acc:MGI:1914166]	1541	1319.12	1217.34	1741.68	2181.26	2075.72
ENSMUSG00000033420	-0.624102	0.000579699	0.0141588	Antxr1	anthrax toxin receptor 1 [Source:MGI Symbol;Acc:MGI:1916788]	1372.86	1215.21	1577.53	1092.86	770.34	839.555
ENSMUSG00000043091	0.615013	0.000581205	0.0141737	Tuba1c	tubulin, alpha 1C [Source:MGI Symbol;Acc:MGI:1095409]	1562.67	2013.8	1987.86	2254.7	2923.79	3340.61
ENSMUSG00000034168	-0.619696	0.000586468	0.0142758	Irf2bpl	interferon regulatory factor 2 binding protein-like [Source:MGI Symbol;Acc:MGI:2442463]	951.64	1345.1	1278.89	754.442	864.058	707.969
ENSMUSG00000019362	0.552684	0.00058803	0.0142758	D8Ertd738e	DNA segment, Chr 8, ERATO Doi 738, expressed [Source:MGI Symbol;Acc:MGI:1289231]	1751.61	1521.18	1458.98	1985.26	2627.19	2329.63
ENSMUSG00000021822	0.779143	0.000588096	0.0142758	Plau	plasminogen activator, urokinase [Source:MGI Symbol;Acc:MGI:97611]	1194.32	1875.25	1650.47	3302.3	3054.58	1743.05
ENSMUSG00000032332	-0.732013	0.000589768	0.014291	Col12a1	collagen, type XII, alpha 1 [Source:MGI Symbol;Acc:MGI:88448]	625.76	728.356	678.199	530.265	301.751	391.978
ENSMUSG00000025013	2.11466	0.000590531	0.014291	Tll2	tolloid-like 2 [Source:MGI Symbol;Acc:MGI:1346044]	26.8678	8.65945	2.27966	67.8998	49.4336	50.0397
ENSMUSG00000024063	-0.679504	0.000595321	0.0143649	Lbh	limb-bud and heart [Source:MGI Symbol;Acc:MGI:1925139]	1059.98	1735.74	1193.4	760.909	805.355	923.881
ENSMUSG00000047547	0.549884	0.000596156	0.0143649	Cltb	clathrin, light polypeptide (Lcb) [Source:MGI Symbol;Acc:MGI:1921575]	802.567	766.842	693.017	1034.66	1225.54	1053.61
ENSMUSG00000074768	4.8512	0.000596308	0.0143649	Bhmt	betaine-homocysteine methyltransferase [Source:MGI Symbol;Acc:MGI:1339972]	423.818	13.4702	20.5169	1317.04	7617.92	4285.81
ENSMUSG00000005640	2.69529	0.000597404	0.0143695	Insrr	insulin receptor-related receptor [Source:MGI Symbol;Acc:MGI:1346037]	15.6007	3.84864	0	17.2444	58.7024	53.7464
ENSMUSG00000027408	-0.593678	0.000602215	0.014436	Cpxm1	carboxypeptidase X 1 (M14 family) [Source:MGI Symbol;Acc:MGI:1934569]	1290.52	1134.39	1044.08	804.02	642.636	852.528
ENSMUSG00000026678	0.763671	0.000602473	0.014436	Rgs5	regulator of G-protein signaling 5 [Source:MGI Symbol;Acc:MGI:1098434]	1463	1659.73	1104.5	2529.54	3065.91	1584.59
ENSMUSG00000047878	-0.615726	0.000602905	0.014436	A4galt	alpha 1,4-galactosyltransferase [Source:MGI Symbol;Acc:MGI:3512453]	516.555	552.28	527.741	352.432	311.02	378.078
ENSMUSG00000028989	-2.30677	0.000604621	0.0144552	Angptl7	angiopoietin-like 7 [Source:MGI Symbol;Acc:MGI:3605801]	127.405	381.016	726.072	77.5998	86.5087	85.2528
ENSMUSG00000022132	-1.44235	0.000606964	0.0144893	Cldn10	claudin 10 [Source:MGI Symbol;Acc:MGI:1913101]	99.6709	57.7296	58.1313	25.8666	26.7765	26.8732
ENSMUSG00000034685	-0.656329	0.000608595	0.0144979	Fam171a2	family with sequence similarity 171, member A2 [Source:MGI Symbol;Acc:MGI:2448496]	548.623	654.269	574.474	448.354	330.587	349.351
ENSMUSG00000018405	0.746436	0.000609156	0.0144979	Mrm1	mitochondrial rRNA methyltransferase 1 [Source:MGI Symbol;Acc:MGI:2443470]	364.882	383.902	376.144	638.043	803.296	446.651
ENSMUSG00000074607	-0.732736	0.000610337	0.0145042	Tox2	TOX high mobility group box family member 2 [Source:MGI Symbol;Acc:MGI:3611233]	1918.88	3290.59	1790.67	1556.31	1257.47	1399.26
ENSMUSG00000030695	0.554112	0.000617459	0.0146515	Aldoa	aldolase A, fructose-bisphosphate [Source:MGI Symbol;Acc:MGI:87994]	17165.9	18841	16752.1	20624.3	30555.1	26284.7
ENSMUSG00000015806	0.564336	0.000623158	0.0147646	Qdpr	quinoid dihydropteridine reductase [Source:MGI Symbol;Acc:MGI:97836]	1353.79	1102.64	1252.67	1655.46	2135.94	1693.94
ENSMUSG00000017929	-0.636938	0.000628423	0.014867	B4galt5	UDP-Gal:betaGlcNAc beta 1,4-galactosyltransferase, polypeptide 5 [Source:MGI Symbol;Acc:MGI:1927169]	585.892	725.469	848.034	476.376	444.902	466.111
ENSMUSG00000024529	-0.872193	0.000632631	0.0149443	Lox	lysyl oxidase [Source:MGI Symbol;Acc:MGI:96817]	390.017	809.177	805.86	311.477	355.304	427.191
ENSMUSG00000019370	0.543692	0.000635195	0.0149825	Calm3	calmodulin 3 [Source:MGI Symbol;Acc:MGI:103249]	5836.38	5275.53	4835.16	7040.02	9257.47	6950.89
ENSMUSG00000026874	-1.80271	0.000637341	0.0150107	Hc	hemolytic complement [Source:MGI Symbol;Acc:MGI:96031]	39.8684	105.838	207.449	22.6333	18.5376	59.3063
ENSMUSG00000078794	-0.71315	0.000648126	0.015242	Dact3	dishevelled-binding antagonist of beta-catenin 3 [Source:MGI Symbol;Acc:MGI:3654828]	411.684	329.059	329.411	210.166	201.854	240.932
ENSMUSG00000073787	1.13571	0.000649255	0.0152459	Gm10575	predicted gene 10575 [Source:MGI Symbol;Acc:MGI:3708765]	50.2688	46.1837	38.7542	108.855	94.7477	94.5195
ENSMUSG00000089789	1.57582	0.000650857	0.0152609	Rdh1	retinol dehydrogenase 1 (all trans) [Source:MGI Symbol;Acc:MGI:1195275]	59.8025	46.1837	55.8517	126.1	305.87	50.9664
ENSMUSG00000030004	1.93445	0.000653173	0.0152926	Nat8	N-acetyltransferase 8 (GCN5-related) [Source:MGI Symbol;Acc:MGI:1915646]	45.0686	27.9027	14.8178	238.188	64.8816	35.2131
ENSMUSG00000050627	0.559496	0.00065436	0.0152977	Gpd1l	glycerol-3-phosphate dehydrogenase 1-like [Source:MGI Symbol;Acc:MGI:1289257]	897.905	878.453	910.724	1333.21	1511.84	1115.7
ENSMUSG00000006390	0.56359	0.000660832	0.0154262	Elovl1	elongation of very long chain fatty acids (FEN1/Elo2, SUR4/Elo3, yeast)-like 1 [Source:MGI Symbol;Acc:MGI:1858959]	1395.39	1572.17	1609.44	1852.69	2603.5	2306.46
ENSMUSG00000024810	-1.082	0.000677275	0.0157868	Il33	interleukin 33 [Source:MGI Symbol;Acc:MGI:1924375]	143.006	94.2917	121.962	59.2776	59.7322	50.9664
ENSMUSG00000037126	-0.731572	0.000681395	0.0158595	Psd	pleckstrin and Sec7 domain containing [Source:MGI Symbol;Acc:MGI:1920978]	981.108	1836.76	1174.03	717.798	835.221	850.675
ENSMUSG00000022758	1.00261	0.000683611	0.0158877	P2rx6	purinergic receptor P2X, ligand-gated ion channel, 6 [Source:MGI Symbol;Acc:MGI:1337113]	213.209	101.027	113.983	219.866	333.677	306.725
ENSMUSG00000037904	1.02873	0.000686371	0.0159284	Ankrd9	ankyrin repeat domain 9 [Source:MGI Symbol;Acc:MGI:1921501]	311.147	114.497	148.178	335.188	412.976	425.338
ENSMUSG00000040690	-0.668926	0.000688261	0.0159489	Col16a1	collagen, type XVI, alpha 1 [Source:MGI Symbol;Acc:MGI:1095396]	1361.59	1327.78	1164.91	1060.53	639.547	725.576
ENSMUSG00000090564	1.19243	0.00069713	0.0161308	A430057M04Rik	RIKEN cDNA A430057M04 gene [Source:MGI Symbol;Acc:MGI:2442125]	54.6023	41.3729	34.1949	84.0664	97.8373	116.759
ENSMUSG00000097621	2.83556	0.000701194	0.0162012	Gm26562	predicted gene, 26562 [Source:MGI Symbol;Acc:MGI:5477056]	10.4004	0.962161	1.13983	16.1666	38.105	37.9931
ENSMUSG00000031886	1.24208	0.000702312	0.0162033	Ces2e	carboxylesterase 2E [Source:MGI Symbol;Acc:MGI:2443170]	114.405	122.194	49.0127	237.11	318.229	123.246
ENSMUSG00000017309	2.17089	0.000729144	0.0167979	Cd300lg	CD300 molecule like family member G [Source:MGI Symbol;Acc:MGI:1289168]	128.272	105.838	87.7669	551.821	746.653	151.972
ENSMUSG00000036503	0.566955	0.000738409	0.0169866	Rnf13	ring finger protein 13 [Source:MGI Symbol;Acc:MGI:1346341]	1262.79	1274.86	1518.25	2118.91	2239.96	1648.53
ENSMUSG00000074754	0.836226	0.000747355	0.017152	Smim26	small integral membrane protein 26 [Source:MGI Symbol;Acc:MGI:2685407]	149.94	168.378	126.521	214.477	329.557	251.125
ENSMUSG00000013236	0.555818	0.000748562	0.017152	Ptprs	protein tyrosine phosphatase, receptor type, S [Source:MGI Symbol;Acc:MGI:97815]	3391.41	3872.7	3134.53	4274.45	6047.37	4965.05
ENSMUSG00000051098	0.661934	0.000748849	0.017152	Mblac2	metallo-beta-lactamase domain containing 2 [Source:MGI Symbol;Acc:MGI:1920102]	291.212	321.362	355.627	459.132	602.472	468.891
ENSMUSG00000047045	-0.586927	0.000753288	0.0172287	Tmem164	transmembrane protein 164 [Source:MGI Symbol;Acc:MGI:2148020]	2087.89	2408.29	2118.94	1825.75	1262.62	1316.79
ENSMUSG00000026814	0.716227	0.000757576	0.0173018	Eng	endoglin [Source:MGI Symbol;Acc:MGI:95392]	1708.27	1771.34	1143.25	2578.04	3169.93	1850.54
ENSMUSG00000055538	-0.6259	0.000759594	0.0173229	Zcchc24	zinc finger, CCHC domain containing 24 [Source:MGI Symbol;Acc:MGI:1919168]	1515.86	1335.48	1063.46	1005.56	764.161	769.129
ENSMUSG00000074923	-0.771864	0.000762543	0.0173651	Pak6	p21 (RAC1) activated kinase 6 [Source:MGI Symbol;Acc:MGI:2679420]	863.237	598.464	675.919	479.61	283.213	489.277
ENSMUSG00000020160	-0.751804	0.000778438	0.0177016	Meis1	Meis homeobox 1 [Source:MGI Symbol;Acc:MGI:104717]	499.221	351.189	441.114	310.399	205.973	251.125
ENSMUSG00000022952	-0.640704	0.000779792	0.017707	Runx1	runt related transcription factor 1 [Source:MGI Symbol;Acc:MGI:99852]	931.706	883.264	1172.89	543.198	598.352	772.836
ENSMUSG00000054435	0.724883	0.000782615	0.0177456	Gimap4	GTPase, IMAP family member 4 [Source:MGI Symbol;Acc:MGI:1349656]	329.347	402.183	272.419	501.165	681.771	478.157
ENSMUSG00000035863	-0.560957	0.000787852	0.0178388	Palm	paralemmin [Source:MGI Symbol;Acc:MGI:1261814]	1721.27	1298.92	1555.87	1037.9	925.85	1137.94
ENSMUSG00000028776	0.647626	0.000789714	0.0178554	Tinagl1	tubulointerstitial nephritis antigen-like 1 [Source:MGI Symbol;Acc:MGI:2137617]	645.694	578.259	495.826	724.265	1079.3	892.375
ENSMUSG00000026825	-0.794691	0.000791304	0.0178659	Dnm1	dynamin 1 [Source:MGI Symbol;Acc:MGI:107384]	455.019	340.605	452.513	243.577	174.047	301.165
ENSMUSG00000053957	1.75072	0.000797045	0.0179591	Gm12474	predicted gene 12474 [Source:MGI Symbol;Acc:MGI:3649378]	20.8009	11.5459	22.7966	37.7221	102.987	44.4797
ENSMUSG00000074634	-1.21293	0.000797702	0.0179591	Tmem267	transmembrane protein 267 [Source:MGI Symbol;Acc:MGI:3648543]	215.809	141.438	393.241	70.0554	158.599	94.5195
ENSMUSG00000005124	-1.00573	0.000798956	0.0179618	Wisp1	WNT1 inducible signaling pathway protein 1 [Source:MGI Symbol;Acc:MGI:1197008]	166.407	311.74	239.364	160.588	87.5386	109.346
ENSMUSG00000006221	-1.81794	0.000822025	0.0184542	Hspb7	heat shock protein family, member 7 (cardiovascular) [Source:MGI Symbol;Acc:MGI:1352494]	61.5359	35.5999	37.6144	9.69997	17.5077	11.1199
ENSMUSG00000037977	1.52106	0.000823808	0.018468	6430571L13Rik	RIKEN cDNA 6430571L13 gene [Source:MGI Symbol;Acc:MGI:2445137]	24.2677	27.9027	17.0975	85.1442	74.1504	40.7731
ENSMUSG00000038072	0.546297	0.000826554	0.0185034	Galnt11	polypeptide N-acetylgalactosaminyltransferase 11 [Source:MGI Symbol;Acc:MGI:2444392]	704.63	809.177	838.915	1139.21	1267.77	1027.67
ENSMUSG00000027381	-0.562307	0.00083182	0.0185949	Bcl2l11	BCL2-like 11 (apoptosis facilitator) [Source:MGI Symbol;Acc:MGI:1197519]	650.894	762.031	723.792	465.599	515.963	465.184
ENSMUSG00000051319	0.652787	0.000845776	0.0188802	1500011K16Rik	RIKEN cDNA 1500011K16 gene [Source:MGI Symbol;Acc:MGI:1915135]	430.752	476.27	455.932	544.276	832.132	765.422
ENSMUSG00000031253	-0.8934	0.000852797	0.0190102	Srpx2	sushi-repeat-containing protein, X-linked 2 [Source:MGI Symbol;Acc:MGI:1916042]	469.753	332.908	363.606	302.855	146.241	179.772
ENSMUSG00000032997	-0.510658	0.000856104	0.019057	Chpf	chondroitin polymerizing factor [Source:MGI Symbol;Acc:MGI:106576]	1735.14	1987.82	1794.09	1380.63	1135.94	1355.71
ENSMUSG00000025340	0.747771	0.000860659	0.0191315	Rabgef1	RAB guanine nucleotide exchange factor (GEF) 1 [Source:MGI Symbol;Acc:MGI:1929459]	611.026	756.258	664.521	968.92	1604.53	838.629
ENSMUSG00000028716	-2.91521	0.000865076	0.0192027	Pdzk1ip1	PDZK1 interacting protein 1 [Source:MGI Symbol;Acc:MGI:1914432]	134.339	4.8108	18.2373	8.6222	2.05973	10.1933
ENSMUSG00000065954	0.643315	0.000871293	0.0193137	Tacc1	transforming, acidic coiled-coil containing protein 1 [Source:MGI Symbol;Acc:MGI:2443510]	2372.17	3255.95	2647.83	4815.5	4990.73	3121
ENSMUSG00000039904	-1.18403	0.000881111	0.019504	Gpr37	G protein-coupled receptor 37 [Source:MGI Symbol;Acc:MGI:1313297]	264.345	129.892	152.737	74.3665	49.4336	116.759
ENSMUSG00000027254	-0.886258	0.000886394	0.0195935	Map1a	microtubule-associated protein 1 A [Source:MGI Symbol;Acc:MGI:1306776]	281.679	636.95	454.792	282.377	211.123	249.272
ENSMUSG00000039105	0.540459	0.000893084	0.0197139	Atp6v1g1	ATPase, H+ transporting, lysosomal V1 subunit G1 [Source:MGI Symbol;Acc:MGI:1913540]	1855.61	2279.36	2289.92	2906.76	3640.58	2795.74
ENSMUSG00000025496	-1.10236	0.000896225	0.0197426	Drd4	dopamine receptor D4 [Source:MGI Symbol;Acc:MGI:94926]	169.874	256.897	216.568	145.5	102.987	51.893
ENSMUSG00000030075	1.39652	0.000896881	0.0197426	Cntn3	contactin 3 [Source:MGI Symbol;Acc:MGI:99534]	80.6034	98.1404	58.1313	73.2887	367.662	183.479
ENSMUSG00000067736	0.908743	0.000904107	0.019874	Gm10222	predicted gene 10222 [Source:MGI Symbol;Acc:MGI:3642643]	84.9369	109.686	109.424	230.644	191.555	148.266
ENSMUSG00000003559	0.673222	0.000907144	0.0199131	As3mt	arsenic (+3 oxidation state) methyltransferase [Source:MGI Symbol;Acc:MGI:1929882]	787.833	688.907	722.652	987.242	1566.43	954.461
ENSMUSG00000021957	0.496752	0.000914728	0.0200518	Tkt	transketolase [Source:MGI Symbol;Acc:MGI:105992]	5646.57	5438.13	4920.65	6498.98	8548.92	7537.46
ENSMUSG00000026972	0.643791	0.000920747	0.0201558	Arrdc1	arrestin domain containing 1 [Source:MGI Symbol;Acc:MGI:2446136]	885.771	686.021	792.182	1036.82	1570.55	1086.97
ENSMUSG00000003363	0.745941	0.000922075	0.020157	Pld3	phospholipase D family, member 3 [Source:MGI Symbol;Acc:MGI:1333782]	2149.42	2463.13	2766.37	3786.22	5878.48	2709.56
ENSMUSG00000019505	0.453883	0.000923442	0.0201591	Ubb	ubiquitin B [Source:MGI Symbol;Acc:MGI:98888]	10865	11709.5	11699.2	14156.6	17260.6	15527.1
ENSMUSG00000037847	1.00514	0.00093691	0.020408	Nmrk1	nicotinamide riboside kinase 1 [Source:MGI Symbol;Acc:MGI:2147434]	133.472	121.232	119.682	314.71	302.781	135.293
ENSMUSG00000026494	-1.18985	0.000937916	0.020408	Kif26b	kinesin family member 26B [Source:MGI Symbol;Acc:MGI:2447076]	100.538	153.946	295.216	66.822	92.6879	80.6195
ENSMUSG00000026819	0.996544	0.000938715	0.020408	Slc25a25	solute carrier family 25 (mitochondrial carrier, phosphate carrier), member 25 [Source:MGI Symbol;Acc:MGI:1915913]	325.88	351.189	250.763	365.366	1024.72	462.404
ENSMUSG00000025478	1.45392	0.000950385	0.0206334	Dpysl4	dihydropyrimidinase-like 4 [Source:MGI Symbol;Acc:MGI:1349764]	3035.2	1358.57	1717.72	4362.83	7508.75	4872.39
ENSMUSG00000047867	0.704675	0.000953505	0.0206728	Gimap6	GTPase, IMAP family member 6 [Source:MGI Symbol;Acc:MGI:1918876]	297.279	300.194	278.119	486.076	580.844	361.398
ENSMUSG00000019810	0.783451	0.000965356	0.0208939	Fuca2	fucosidase, alpha-L- 2, plasma [Source:MGI Symbol;Acc:MGI:1914098]	397.817	305.967	408.059	755.52	745.623	413.291
ENSMUSG00000052565	1.75424	0.000966344	0.0208939	Hist1h1d	histone cluster 1, H1d [Source:MGI Symbol;Acc:MGI:107502]	15.6007	25.9783	19.3771	123.944	50.4634	31.5065
ENSMUSG00000050732	0.565918	0.000981164	0.0211854	Vamp8	vesicle-associated membrane protein 8 [Source:MGI Symbol;Acc:MGI:1336882]	1252.39	1233.49	1311.94	1548.76	2292.48	1780.12
ENSMUSG00000107460	2.17323	0.000985529	0.0212506	Gm44186	predicted gene, 44186 [Source:MGI Symbol;Acc:MGI:5690578]	14.734	4.8108	7.97881	59.2776	50.4634	15.7532
ENSMUSG00000034675	-0.599467	0.000996708	0.0214625	Dbn1	drebrin 1 [Source:MGI Symbol;Acc:MGI:1931838]	1486.4	2181.22	1885.28	1345.06	1023.69	1295.47
ENSMUSG00000015970	-1.28865	0.00100475	0.0216048	Chdh	choline dehydrogenase [Source:MGI Symbol;Acc:MGI:1860776]	362.282	96.2161	152.737	73.2887	75.1802	101.933
ENSMUSG00000000320	0.955854	0.00100605	0.0216048	Alox12	arachidonate 12-lipoxygenase [Source:MGI Symbol;Acc:MGI:87998]	129.139	104.876	140.199	219.866	341.916	164.019
ENSMUSG00000028443	0.6669	0.00100752	0.021607	Nudt2	nudix (nucleoside diphosphate linked moiety X)-type motif 2 [Source:MGI Symbol;Acc:MGI:1913651]	325.014	255.935	332.83	435.421	566.426	448.504
ENSMUSG00000042293	0.790415	0.00101106	0.0216536	Gm5617	predicted gene 5617 [Source:MGI Symbol;Acc:MGI:3643566]	256.544	170.302	229.106	321.177	483.007	330.818
ENSMUSG00000068748	-1.05075	0.00101894	0.0217778	Ptprz1	protein tyrosine phosphatase, receptor type Z, polypeptide 1 [Source:MGI Symbol;Acc:MGI:97816]	203.675	159.719	303.195	136.877	64.8816	119.539
ENSMUSG00000028780	-0.547194	0.00101961	0.0217778	Sema3c	sema domain, immunoglobulin domain (Ig), short basic domain, secreted, (semaphorin) 3C [Source:MGI Symbol;Acc:MGI:107557]	1281.85	1448.05	1228.74	908.564	773.429	1026.74
ENSMUSG00000037826	0.601354	0.00102433	0.0218491	Ppm1k	protein phosphatase 1K (PP2C domain containing) [Source:MGI Symbol;Acc:MGI:2442111]	479.287	480.118	488.987	731.809	861.998	604.183
ENSMUSG00000073616	0.585724	0.00104638	0.0222894	Cops9	COP9 signalosome subunit 9 [Source:MGI Symbol;Acc:MGI:1914165]	1010.58	1002.57	913.004	1224.35	1820.8	1347.37
ENSMUSG00000022452	0.536364	0.00105194	0.0223777	Smdt1	single-pass membrane protein with aspartate rich tail 1 [Source:MGI Symbol;Acc:MGI:1916279]	1251.52	1204.63	1166.05	1432.36	1962.92	1857.96
ENSMUSG00000044034	2.96262	0.00106354	0.0225804	Npb	neuropeptide B [Source:MGI Symbol;Acc:MGI:2387153]	19.0675	16.3567	20.5169	65.7443	328.527	41.6998
ENSMUSG00000031444	2.8257	0.00106432	0.0225804	F10	coagulation factor X [Source:MGI Symbol;Acc:MGI:103107]	52.0022	11.5459	17.0975	274.833	237.899	61.1596
ENSMUSG00000078851	0.884209	0.00106957	0.0226614	Hist3h2a	histone cluster 3, H2a [Source:MGI Symbol;Acc:MGI:2448458]	90.1372	84.6701	107.144	147.655	204.943	166.799
ENSMUSG00000036188	0.591284	0.00107985	0.022843	Ankmy2	ankyrin repeat and MYND domain containing 2 [Source:MGI Symbol;Acc:MGI:2144755]	920.439	784.161	893.627	1146.75	1618.95	1149.06
ENSMUSG00000022098	-0.501715	0.00108103	0.022843	Bmp1	bone morphogenetic protein 1 [Source:MGI Symbol;Acc:MGI:88176]	3636.69	3948.71	4405.44	2839.94	2462.41	3164.55
ENSMUSG00000039323	0.653885	0.00109583	0.0231249	Igfbp2	insulin-like growth factor binding protein 2 [Source:MGI Symbol;Acc:MGI:96437]	1143.18	999.685	1176.3	1222.2	1819.77	2178.58
ENSMUSG00000113902	0.713134	0.00110186	0.0232213	Ndufb1-ps	NADH:ubiquinone oxidoreductase subunit B1 [Source:MGI Symbol;Acc:MGI:3780865]	598.892	712.961	429.716	785.698	1198.76	872.915
ENSMUSG00000037370	-0.68392	0.00112455	0.023668	Enpp1	ectonucleotide pyrophosphatase/phosphodiesterase 1 [Source:MGI Symbol;Acc:MGI:97370]	395.217	460.875	613.229	322.255	286.303	304.872
ENSMUSG00000031853	1.17849	0.00113425	0.0238403	Map3k21	mitogen-activated protein kinase kinase kinase 21 [Source:MGI Symbol;Acc:MGI:2385307]	95.3374	53.881	62.6907	139.033	243.048	99.1528
ENSMUSG00000036570	-0.558403	0.00113966	0.0239222	Fxyd1	FXYD domain-containing ion transport regulator 1 [Source:MGI Symbol;Acc:MGI:1889273]	2197.09	1654.92	2044.86	1556.31	1179.2	1269.53
ENSMUSG00000028444	-1.03949	0.00114921	0.0240908	Cntfr	ciliary neurotrophic factor receptor [Source:MGI Symbol;Acc:MGI:99605]	108.338	217.448	149.318	80.8331	63.8517	86.1795
ENSMUSG00000023723	0.62337	0.00115775	0.0242174	Mrps23	mitochondrial ribosomal protein S23 [Source:MGI Symbol;Acc:MGI:1928138]	992.375	934.258	811.559	1033.59	1582.9	1602.2
ENSMUSG00000058626	-3.955	0.00115831	0.0242174	Capn11	calpain 11 [Source:MGI Symbol;Acc:MGI:1352490]	6.93363	199.167	158.436	12.9333	4.11946	6.48663
ENSMUSG00000040997	0.51697	0.0011717	0.024465	Abhd4	abhydrolase domain containing 4 [Source:MGI Symbol;Acc:MGI:1915938]	5253.09	4270.07	5139.49	5835.07	7815.65	7329.89
ENSMUSG00000038884	-0.582528	0.00117576	0.0244794	A230050P20Rik	RIKEN cDNA A230050P20 gene [Source:MGI Symbol;Acc:MGI:2441788]	758.365	640.799	571.055	424.643	439.753	452.211
ENSMUSG00000049303	0.981762	0.00117576	0.0244794	Syt12	synaptotagmin XII [Source:MGI Symbol;Acc:MGI:2159601]	110.071	105.838	109.424	284.533	233.78	125.099
ENSMUSG00000003531	0.623996	0.0011783	0.0244794	Dgcr6	DiGeorge syndrome critical region gene 6 [Source:MGI Symbol;Acc:MGI:1202877]	1196.05	900.582	979.114	1241.6	1956.75	1542.89
ENSMUSG00000020717	0.743686	0.00117873	0.0244794	Pecam1	platelet/endothelial cell adhesion molecule 1 [Source:MGI Symbol;Acc:MGI:97537]	883.171	1201.74	722.652	1537.98	2052.52	1112.92
ENSMUSG00000086624	3.43816	0.00118012	0.0244794	Gm16130	predicted gene 16130 [Source:MGI Symbol;Acc:MGI:3801718]	44.2019	5.77296	5.69915	132.566	367.662	106.566
ENSMUSG00000043017	1.73461	0.00118816	0.0246139	Ptgir	prostaglandin I receptor (IP) [Source:MGI Symbol;Acc:MGI:99535]	22.5343	10.5838	22.7966	49.5776	104.016	32.4331
ENSMUSG00000021314	1.73575	0.00119106	0.0246417	Amph	amphiphysin [Source:MGI Symbol;Acc:MGI:103574]	17.3341	12.5081	11.3983	56.0443	54.5829	27.7998
ENSMUSG00000034842	1.04583	0.00119345	0.0246577	Art3	ADP-ribosyltransferase 3 [Source:MGI Symbol;Acc:MGI:1202729]	122.205	127.005	83.2076	211.244	339.856	137.146
ENSMUSG00000054256	-0.733858	0.00119495	0.0246577	Msi1	musashi RNA-binding protein 1 [Source:MGI Symbol;Acc:MGI:107376]	435.085	564.788	447.953	356.743	210.093	303.945
ENSMUSG00000086429	-0.694737	0.00120396	0.0248112	Gt(ROSA)26Sor	gene trap ROSA 26, Philippe Soriano [Source:MGI Symbol;Acc:MGI:104735]	361.415	413.729	406.919	195.077	296.601	238.152
ENSMUSG00000030587	0.99407	0.00120776	0.0248395	2200002D01Rik	RIKEN cDNA 2200002D01 gene [Source:MGI Symbol;Acc:MGI:1919525]	47.6687	69.2756	72.9491	130.411	119.464	126.953
ENSMUSG00000028773	-0.704358	0.00120847	0.0248395	Fabp3	fatty acid binding protein 3, muscle and heart [Source:MGI Symbol;Acc:MGI:95476]	810.368	1195.97	1407.69	815.875	548.919	729.282
ENSMUSG00000052516	-0.778038	0.00121177	0.0248671	Robo2	roundabout guidance receptor 2 [Source:MGI Symbol;Acc:MGI:1890110]	552.09	1249.85	933.521	544.276	512.873	537.464
ENSMUSG00000029406	1.97329	0.00121441	0.0248671	Pitpnm2	phosphatidylinositol transfer protein, membrane-associated 2 [Source:MGI Symbol;Acc:MGI:1336192]	2668.58	2324.58	1916.05	13824.6	10287.3	3019.06
ENSMUSG00000026042	-0.68672	0.00121452	0.0248671	Col5a2	collagen, type V, alpha 2 [Source:MGI Symbol;Acc:MGI:88458]	1038.31	1729.96	1832.85	1067	795.057	995.234
ENSMUSG00000034382	1.39517	0.00122592	0.025068	AI661453	expressed sequence AI661453 [Source:MGI Symbol;Acc:MGI:2146908]	120.472	35.5999	56.9915	122.866	318.229	121.393
ENSMUSG00000047996	0.696574	0.00122859	0.0250902	Prrg1	proline rich Gla (G-carboxyglutamic acid) 1 [Source:MGI Symbol;Acc:MGI:1917364]	201.942	174.151	223.407	334.11	355.304	281.705
ENSMUSG00000000915	0.749503	0.00123311	0.0251501	Hip1r	huntingtin interacting protein 1 related [Source:MGI Symbol;Acc:MGI:1352504]	834.635	1178.65	1072.58	1290.1	2500.51	1396.48
ENSMUSG00000008999	1.10578	0.00123826	0.0252226	Bmp7	bone morphogenetic protein 7 [Source:MGI Symbol;Acc:MGI:103302]	149.94	149.135	118.542	520.565	175.077	204.792
ENSMUSG00000056737	-0.616851	0.00124671	0.025362	Capg	capping protein (actin filament), gelsolin-like [Source:MGI Symbol;Acc:MGI:1098259]	1055.64	1071.85	1305.11	655.287	639.547	941.488
ENSMUSG00000039865	0.674986	0.00125012	0.0253988	Slc44a3	solute carrier family 44, member 3 [Source:MGI Symbol;Acc:MGI:2384860]	486.221	356.962	380.703	505.476	770.34	679.243
ENSMUSG00000024457	0.52062	0.0012649	0.0256662	Trim26	tripartite motif-containing 26 [Source:MGI Symbol;Acc:MGI:1337056]	2036.75	1934.91	2072.21	2382.96	3395.47	2891.18
ENSMUSG00000034161	1.65764	0.00127854	0.0259096	Scx	scleraxis [Source:MGI Symbol;Acc:MGI:102934]	227.943	649.458	568.775	1095.02	2114.31	1352
ENSMUSG00000025981	0.822784	0.00128136	0.0259337	Coq10b	coenzyme Q10B [Source:MGI Symbol;Acc:MGI:1915126]	290.346	555.167	518.623	763.065	1059.73	588.43
ENSMUSG00000019929	-0.644298	0.00128421	0.025958	Dcn	decorin [Source:MGI Symbol;Acc:MGI:94872]	6366.8	3559.03	4105.67	2782.81	2835.22	3360.07
ENSMUSG00000040564	0.867668	0.00129001	0.026042	Apoc1	apolipoprotein C-I [Source:MGI Symbol;Acc:MGI:88053]	91.0039	103.913	132.22	161.666	236.869	196.452
ENSMUSG00000006930	-0.665526	0.00129474	0.0261043	Hap1	huntingtin-associated protein 1 [Source:MGI Symbol;Acc:MGI:1261831]	514.822	504.172	382.983	268.366	345.005	271.512
ENSMUSG00000046718	0.727197	0.00129653	0.0261072	Bst2	bone marrow stromal cell antigen 2 [Source:MGI Symbol;Acc:MGI:1916800]	4883.01	4572.19	4283.48	5731.61	11395.5	5617.42
ENSMUSG00000074622	-0.670043	0.00130041	0.0261447	Mafb	v-maf musculoaponeurotic fibrosarcoma oncogene family, protein B (avian) [Source:MGI Symbol;Acc:MGI:104555]	517.422	458.951	563.076	399.854	307.93	260.392
ENSMUSG00000073119	-1.13915	0.0013017	0.0261447	Speer4a	spermatogenesis associated glutamate (E)-rich protein 4A [Source:MGI Symbol;Acc:MGI:1922907]	113.538	97.1782	101.445	66.822	41.1946	34.2865
ENSMUSG00000068699	-0.808926	0.00130539	0.0261644	Flnc	filamin C, gamma [Source:MGI Symbol;Acc:MGI:95557]	631.827	910.204	468.47	445.121	273.944	429.044
ENSMUSG00000054690	0.664399	0.00130599	0.0261644	Emcn	endomucin [Source:MGI Symbol;Acc:MGI:1891716]	449.819	525.34	410.339	728.576	908.342	560.63
ENSMUSG00000030337	0.892461	0.0013113	0.0262375	Vamp1	vesicle-associated membrane protein 1 [Source:MGI Symbol;Acc:MGI:1313276]	526.956	450.291	416.038	866.531	1277.03	444.797
ENSMUSG00000039976	-0.608776	0.00131319	0.0262422	Tbc1d16	TBC1 domain family, member 16 [Source:MGI Symbol;Acc:MGI:2652878]	568.557	618.669	597.271	447.277	315.139	407.731
ENSMUSG00000073436	0.764334	0.00132612	0.0264672	Eme2	essential meiotic structure-specific endonuclease subunit 2 [Source:MGI Symbol;Acc:MGI:1919889]	269.545	180.886	263.301	315.788	499.485	396.611
ENSMUSG00000022629	0.666485	0.00132997	0.0265105	Kif21a	kinesin family member 21A [Source:MGI Symbol;Acc:MGI:109188]	416.018	656.194	565.356	779.231	1050.46	768.202
ENSMUSG00000041481	-0.878101	0.00133226	0.0265228	Serpina3g	serine (or cysteine) peptidase inhibitor, clade A, member 3G [Source:MGI Symbol;Acc:MGI:105046]	660.428	1008.34	1653.89	786.776	461.38	558.777
ENSMUSG00000055730	4.18678	0.00133643	0.0265466	Ces2a	carboxylesterase 2A [Source:MGI Symbol;Acc:MGI:2142491]	153.407	52.9188	2.27966	1405.42	1837.28	560.63
ENSMUSG00000024331	1.00985	0.00133727	0.0265466	Dsc2	desmocollin 2 [Source:MGI Symbol;Acc:MGI:103221]	318.08	188.583	188.072	247.888	444.902	707.043
ENSMUSG00000020163	0.589859	0.0013399	0.0265466	Uqcr11	ubiquinol-cytochrome c reductase, complex III subunit XI [Source:MGI Symbol;Acc:MGI:1913844]	2003.82	1665.5	1465.82	2035.92	3067.97	2627.08
ENSMUSG00000024065	0.807184	0.00134016	0.0265466	Ehd3	EH-domain containing 3 [Source:MGI Symbol;Acc:MGI:1928900]	260.878	269.405	273.559	435.421	661.174	310.432
ENSMUSG00000083563	1.09041	0.00134899	0.026688	Gm13340	predicted gene 13340 [Source:MGI Symbol;Acc:MGI:3650227]	92.7373	83.708	38.7542	131.489	189.495	139.926
ENSMUSG00000004988	-3.91068	0.00135442	0.026762	Fxyd4	FXYD domain-containing ion transport regulator 4 [Source:MGI Symbol;Acc:MGI:1889005]	293.812	12.5081	50.1525	6.46665	5.14933	12.0466
ENSMUSG00000030499	-0.583302	0.00135774	0.0267941	Kctd15	potassium channel tetramerisation domain containing 15 [Source:MGI Symbol;Acc:MGI:2385276]	508.755	522.453	557.377	339.499	321.318	398.464
ENSMUSG00000063889	0.828476	0.00136768	0.0269341	Crem	cAMP responsive element modulator [Source:MGI Symbol;Acc:MGI:88495]	188.075	331.945	294.076	448.354	638.517	357.691
ENSMUSG00000028214	-0.739455	0.0013699	0.0269341	Gem	GTP binding protein (gene overexpressed in skeletal muscle) [Source:MGI Symbol;Acc:MGI:99844]	754.899	883.264	1259.51	752.287	438.723	543.95
ENSMUSG00000039713	-0.516202	0.00136993	0.0269341	Plekhg5	pleckstrin homology domain containing, family G (with RhoGef domain) member 5 [Source:MGI Symbol;Acc:MGI:2652860]	734.965	820.723	745.449	516.254	545.829	546.73
ENSMUSG00000015711	0.571121	0.00137586	0.0270171	Prune1	prune exopolyphosphatase [Source:MGI Symbol;Acc:MGI:1925152]	1012.31	864.982	940.36	1262.07	1724	1200.95
ENSMUSG00000000340	0.57647	0.00137909	0.0270408	Dbt	dihydrolipoamide branched chain transacylase E2 [Source:MGI Symbol;Acc:MGI:105386]	603.226	755.296	675.919	1078.85	1127.7	827.509
ENSMUSG00000040964	-0.777402	0.00138068	0.0270408	Arhgef10l	Rho guanine nucleotide exchange factor (GEF) 10-like [Source:MGI Symbol;Acc:MGI:1920004]	467.153	652.345	742.029	391.232	244.078	449.431
ENSMUSG00000038415	-1.2373	0.00138219	0.0270408	Foxq1	forkhead box Q1 [Source:MGI Symbol;Acc:MGI:1298228]	101.404	107.762	158.436	29.0999	44.2842	81.5462
ENSMUSG00000022687	-0.52539	0.001392	0.027199	Boc	biregional cell adhesion molecule-related/down-regulated by oncogenes (Cdon) binding protein [Source:MGI Symbol;Acc:MGI:2151153]	689.029	777.426	753.428	545.354	487.127	509.664
ENSMUSG00000030979	0.604261	0.00140635	0.0274455	Uros	uroporphyrinogen III synthase [Source:MGI Symbol;Acc:MGI:98917]	386.55	368.508	465.051	522.721	675.592	654.223
ENSMUSG00000074259	1.72182	0.00141218	0.0274841	Gramd2	GRAM domain containing 2 [Source:MGI Symbol;Acc:MGI:3528937]	48.5354	21.1675	7.97881	105.622	112.255	41.6998
ENSMUSG00000092035	-0.656635	0.00141283	0.0274841	Peg10	paternally expressed 10 [Source:MGI Symbol;Acc:MGI:2157785]	1046.98	1230.6	1822.59	932.275	756.952	909.981
ENSMUSG00000020340	0.592958	0.00141354	0.0274841	Cyfip2	cytoplasmic FMR1 interacting protein 2 [Source:MGI Symbol;Acc:MGI:1924134]	2295.03	1861.78	1701.77	2364.64	2823.89	3649.19
ENSMUSG00000032010	-0.680839	0.00141552	0.0274889	Usp2	ubiquitin specific peptidase 2 [Source:MGI Symbol;Acc:MGI:1858178]	280.812	267.481	261.021	157.355	176.107	171.432
ENSMUSG00000027199	-0.579981	0.00142314	0.0276031	Gatm	glycine amidinotransferase (L-arginine:glycine amidinotransferase) [Source:MGI Symbol;Acc:MGI:1914342]	1215.12	1056.45	1563.85	905.331	762.101	897.008
ENSMUSG00000006651	1.04358	0.0014346	0.0277912	Aplp1	amyloid beta (A4) precursor-like protein 1 [Source:MGI Symbol;Acc:MGI:88046]	94.4707	169.34	204.03	468.832	305.87	188.112
ENSMUSG00000110697	1.57117	0.00144049	0.0278713	Gm31718	predicted gene, 31718 [Source:MGI Symbol;Acc:MGI:5590877]	16.4674	20.2054	17.0975	66.822	61.792	31.5065
ENSMUSG00000050856	0.800804	0.00144279	0.0278817	Atp5k	ATP synthase, H+ transporting, mitochondrial F1F0 complex, subunit E [Source:MGI Symbol;Acc:MGI:106636]	612.759	531.113	303.195	633.732	1073.12	817.315
ENSMUSG00000054892	1.64897	0.00144493	0.027889	Txk	TXK tyrosine kinase [Source:MGI Symbol;Acc:MGI:102960]	15.6007	10.5838	44.4534	98.0775	48.4037	72.2796
ENSMUSG00000025937	0.604821	0.00145309	0.0280122	Lactb2	lactamase, beta 2 [Source:MGI Symbol;Acc:MGI:2442551]	422.951	572.486	532.301	842.82	833.162	646.81
ENSMUSG00000031378	0.659744	0.00146234	0.0281563	Abcd1	ATP-binding cassette, sub-family D (ALD), member 1 [Source:MGI Symbol;Acc:MGI:1349215]	634.427	542.659	476.449	739.353	1132.85	742.256
ENSMUSG00000032959	0.525938	0.00147104	0.0282894	Pebp1	phosphatidylethanolamine binding protein 1 [Source:MGI Symbol;Acc:MGI:1344408]	9740.01	8248.6	9032.01	10981.4	15973.2	11952.1
ENSMUSG00000028019	-0.602929	0.00147878	0.0284038	Pdgfc	platelet-derived growth factor, C polypeptide [Source:MGI Symbol;Acc:MGI:1859631]	565.957	656.194	810.419	423.565	427.394	485.571
ENSMUSG00000021701	0.642596	0.00149695	0.0286937	Plk2	polo like kinase 2 [Source:MGI Symbol;Acc:MGI:1099790]	529.556	609.048	504.945	905.331	1031.93	630.13
ENSMUSG00000059534	0.567324	0.0014975	0.0286937	Uqcr10	ubiquinol-cytochrome c reductase, complex III subunit X [Source:MGI Symbol;Acc:MGI:1913402]	2057.55	2028.23	1648.19	2236.38	3404.74	2856.9
ENSMUSG00000059734	0.501131	0.00151669	0.0290263	Ndufs8	NADH:ubiquinone oxidoreductase core subunit S8 [Source:MGI Symbol;Acc:MGI:2385079]	1875.55	1865.63	1794.09	2248.24	3083.42	2502.91
ENSMUSG00000038010	0.903832	0.00153804	0.0293542	Ccdc138	coiled-coil domain containing 138 [Source:MGI Symbol;Acc:MGI:1923388]	79.7367	79.8593	75.2288	120.711	176.107	142.706
ENSMUSG00000027315	-0.918307	0.00153834	0.0293542	Spint1	serine protease inhibitor, Kunitz type 1 [Source:MGI Symbol;Acc:MGI:1338033]	333.681	200.129	175.534	107.777	153.45	114.906
ENSMUSG00000044551	0.97456	0.00153939	0.0293542	9930012K11Rik	RIKEN cDNA 9930012K11 gene [Source:MGI Symbol;Acc:MGI:2145726]	86.6703	110.648	112.843	163.822	298.661	146.412
ENSMUSG00000074922	0.639261	0.00155577	0.0295557	Fam122a	family with sequence similarity 122, member A [Source:MGI Symbol;Acc:MGI:1915284]	325.014	309.816	289.517	431.11	588.054	421.631
ENSMUSG00000058385	1.87089	0.00155681	0.0295557	Hist1h2bg	histone cluster 1, H2bg [Source:MGI Symbol;Acc:MGI:2448386]	8.66703	11.5459	12.5381	51.7332	47.3738	20.3865
ENSMUSG00000058183	2.91263	0.00155702	0.0295557	Mmel1	membrane metallo-endopeptidase-like 1 [Source:MGI Symbol;Acc:MGI:1351603]	489.687	57.7296	153.877	680.076	2272.91	2329.63
ENSMUSG00000048503	-0.632431	0.00155743	0.0295557	Tmem136	transmembrane protein 136 [Source:MGI Symbol;Acc:MGI:2685030]	323.28	319.437	348.788	226.333	201.854	211.279
ENSMUSG00000003500	-0.576961	0.00156442	0.0296528	Impdh1	inosine monophosphate dehydrogenase 1 [Source:MGI Symbol;Acc:MGI:96567]	1384.99	1664.54	1166.05	963.531	797.116	1065.66
ENSMUSG00000107068	-1.83657	0.00157021	0.0296931	Gm42742	predicted gene 42742 [Source:MGI Symbol;Acc:MGI:5662879]	37.2682	25.0162	84.3474	9.69997	13.3883	17.6066
ENSMUSG00000040808	-4.0599	0.0015712	0.0296931	S100g	S100 calcium binding protein G [Source:MGI Symbol;Acc:MGI:104528]	1070.38	350.226	218.847	9.69997	4.11946	84.3262
ENSMUSG00000053214	1.04623	0.00157218	0.0296931	Gm9899	predicted gene 9899 [Source:MGI Symbol;Acc:MGI:3708711]	136.939	57.7296	66.1102	155.2	195.675	189.966
ENSMUSG00000044080	0.59974	0.0015783	0.0297733	S100a1	S100 calcium binding protein A1 [Source:MGI Symbol;Acc:MGI:1338917]	757.499	745.675	891.347	1146.75	1512.87	968.361
ENSMUSG00000039952	-0.466685	0.00159022	0.0299408	Dag1	dystroglycan 1 [Source:MGI Symbol;Acc:MGI:101864]	7926	9954.51	8334.44	6820.16	5754.89	6394.89
ENSMUSG00000029055	1.59766	0.00159096	0.0299408	Plch2	phospholipase C, eta 2 [Source:MGI Symbol;Acc:MGI:2443078]	1499.4	520.529	705.555	2914.3	3214.21	2122.05
ENSMUSG00000024091	0.570427	0.00161043	0.0302711	Vapa	vesicle-associated membrane protein, associated protein A [Source:MGI Symbol;Acc:MGI:1353561]	3010.93	3260.76	3858.33	4108.48	6335.74	4596.24
ENSMUSG00000028542	-0.693836	0.00161532	0.030327	Slc6a9	solute carrier family 6 (neurotransmitter transporter, glycine), member 9 [Source:MGI Symbol;Acc:MGI:95760]	491.421	597.502	459.352	339.499	233.78	383.638
ENSMUSG00000023809	0.657086	0.00162024	0.0303834	Rps6ka2	ribosomal protein S6 kinase, polypeptide 2 [Source:MGI Symbol;Acc:MGI:1342290]	2589.71	2370.76	1675.55	2479.96	4111.23	3875.3
ENSMUSG00000004562	-0.609039	0.00163475	0.0305909	Arhgef40	Rho guanine nucleotide exchange factor (GEF) 40 [Source:MGI Symbol;Acc:MGI:2685515]	951.64	1229.64	1162.63	887.009	568.486	736.696
ENSMUSG00000022555	1.70483	0.00163517	0.0305909	Dgat1	diacylglycerol O-acyltransferase 1 [Source:MGI Symbol;Acc:MGI:1333825]	826.835	697.566	810.419	1559.54	4566.43	1485.44
ENSMUSG00000049288	-0.492948	0.00164123	0.0306679	Lix1l	Lix1-like [Source:MGI Symbol;Acc:MGI:3036267]	1499.4	1649.14	1492.04	1167.23	949.536	1180.57
ENSMUSG00000070394	0.55609	0.00164596	0.03072	Tmem256	transmembrane protein 256 [Source:MGI Symbol;Acc:MGI:1916436]	986.308	873.642	893.627	1178.01	1662.2	1209.29
ENSMUSG00000019087	0.493191	0.00165127	0.0307828	Atp6ap1	ATPase, H+ transporting, lysosomal accessory protein 1 [Source:MGI Symbol;Acc:MGI:109629]	2440.64	3026	2953.3	4405.94	4005.15	3439.77
ENSMUSG00000032540	0.607501	0.00166644	0.0310292	Abhd5	abhydrolase domain containing 5 [Source:MGI Symbol;Acc:MGI:1914719]	298.146	282.875	286.097	469.91	477.858	374.371
ENSMUSG00000029632	0.501076	0.00169428	0.0315104	Ndufa4	Ndufa4, mitochondrial complex associated [Source:MGI Symbol;Acc:MGI:107686]	2318.43	2539.14	2402.76	2905.68	4073.12	3296.13
ENSMUSG00000027222	0.644136	0.00171005	0.0317664	Pex16	peroxisomal biogenesis factor 16 [Source:MGI Symbol;Acc:MGI:1338829]	545.156	543.621	651.983	687.62	1164.78	866.428
ENSMUSG00000027932	0.597	0.00172012	0.031916	Slc27a3	solute carrier family 27 (fatty acid transporter), member 3 [Source:MGI Symbol;Acc:MGI:1347358]	972.441	925.599	744.309	1123.04	1669.41	1206.51
ENSMUSG00000023092	-0.587644	0.00172659	0.0319985	Fhl1	four and a half LIM domains 1 [Source:MGI Symbol;Acc:MGI:1298387]	2405.97	2263	2732.17	2117.83	1508.75	1299.18
ENSMUSG00000015133	-0.54361	0.00174604	0.0323212	Lrrk1	leucine-rich repeat kinase 1 [Source:MGI Symbol;Acc:MGI:2142227]	1355.52	1636.64	1612.86	1160.76	848.61	1149.06
ENSMUSG00000095550	-1.53216	0.00176771	0.0326841	Gm21671	predicted gene, 21671 [Source:MGI Symbol;Acc:MGI:5435026]	89.2705	56.7675	86.6271	33.411	39.1349	8.33995
ENSMUSG00000029797	1.03803	0.00178299	0.032928	Sspo	SCO-spondin [Source:MGI Symbol;Acc:MGI:2674311]	110.071	89.4809	127.661	111.011	304.84	254.832
ENSMUSG00000022186	0.531018	0.00180402	0.0332777	Oxct1	3-oxoacid CoA transferase 1 [Source:MGI Symbol;Acc:MGI:1914291]	2554.18	2550.69	2374.27	3821.79	4209.06	2778.13
ENSMUSG00000021127	-0.46059	0.00181132	0.0333735	Zfp36l1	zinc finger protein 36, C3H type-like 1 [Source:MGI Symbol;Acc:MGI:107946]	1807.94	1676.08	1673.27	1284.71	1333.68	1130.53
ENSMUSG00000027800	0.678037	0.00181556	0.0334126	Tm4sf1	transmembrane 4 superfamily member 1 [Source:MGI Symbol;Acc:MGI:104678]	871.037	843.815	560.796	1112.26	1566.43	965.581
ENSMUSG00000040006	0.539265	0.00183433	0.0337189	Ginm1	glycoprotein integral membrane 1 [Source:MGI Symbol;Acc:MGI:2384905]	1280.99	1602	1384.89	1733.06	2471.68	1996.96
ENSMUSG00000024082	0.594539	0.00183807	0.0337484	Ndufaf7	NADH:ubiquinone oxidoreductase complex assembly factor 7 [Source:MGI Symbol;Acc:MGI:1920944]	569.424	437.783	509.504	656.365	913.491	720.943
ENSMUSG00000025871	0.502715	0.00184918	0.0339131	4833439L19Rik	RIKEN cDNA 4833439L19 gene [Source:MGI Symbol;Acc:MGI:1921162]	2027.22	2247.61	2006.1	2958.49	3470.65	2471.41
ENSMUSG00000074207	-0.644276	0.0018636	0.034138	Adh1	alcohol dehydrogenase 1 (class I) [Source:MGI Symbol;Acc:MGI:87921]	3955.63	2335.16	2383.39	1979.87	2031.93	1540.11
ENSMUSG00000032816	-0.623552	0.00187068	0.034228	Igdcc4	immunoglobulin superfamily, DCC subclass, member 4 [Source:MGI Symbol;Acc:MGI:1858497]	1190.85	1134.39	1257.23	805.098	548.919	970.214
ENSMUSG00000032937	-0.808303	0.00187459	0.03426	Fshr	follicle stimulating hormone receptor [Source:MGI Symbol;Acc:MGI:95583]	585.892	1372.04	1079.42	724.265	461.38	548.584
ENSMUSG00000021509	-1.4211	0.00187805	0.0342837	Slc25a48	solute carrier family 25, member 48 [Source:MGI Symbol;Acc:MGI:2145373]	363.149	56.7675	143.619	74.3665	56.6426	79.6929
ENSMUSG00000039646	-0.583183	0.001884	0.0343526	Vasn	vasorin [Source:MGI Symbol;Acc:MGI:2177651]	1034.84	1230.6	1076	642.354	649.845	936.855
ENSMUSG00000035818	-5.0364	0.0018954	0.0345207	Plekhs1	pleckstrin homology domain containing, family S member 1 [Source:MGI Symbol;Acc:MGI:2443041]	206.275	1.92432	22.7966	3.23332	1.02987	2.77998
ENSMUSG00000017713	0.841635	0.00189893	0.0345453	Tha1	threonine aldolase 1 [Source:MGI Symbol;Acc:MGI:1919026]	303.346	140.475	176.674	315.788	421.215	377.151
ENSMUSG00000038508	-1.91577	0.00190516	0.0346188	Gdf15	growth differentiation factor 15 [Source:MGI Symbol;Acc:MGI:1346047]	20.8009	41.3729	143.619	22.6333	10.2987	21.3132
ENSMUSG00000026617	0.536986	0.00190789	0.0346286	Bpnt1	bisphosphate 3'-nucleotidase 1 [Source:MGI Symbol;Acc:MGI:1338800]	714.164	843.815	650.843	1118.73	1158.6	929.441
ENSMUSG00000035595	0.700736	0.0019181	0.034774	1600002K03Rik	RIKEN cDNA 1600002K03 gene [Source:MGI Symbol;Acc:MGI:1917020]	146.473	145.286	165.275	219.866	270.855	251.125
ENSMUSG00000022382	-2.95793	0.00192214	0.0347961	Wnt7b	wingless-type MMTV integration site family, member 7B [Source:MGI Symbol;Acc:MGI:98962]	35.5348	397.372	396.661	26.9444	27.8064	51.893
ENSMUSG00000061878	-0.880536	0.00192464	0.0347961	Sphk1	sphingosine kinase 1 [Source:MGI Symbol;Acc:MGI:1316649]	310.28	165.492	199.47	112.089	111.226	143.633
ENSMUSG00000113120	4.25096	0.00192591	0.0347961	E330035G20Rik	RIKEN cDNA E330035G20 gene [Source:MGI Symbol;Acc:MGI:2443932]	80.6034	2.88648	4.55932	255.433	973.223	452.211
ENSMUSG00000059316	0.498857	0.00193017	0.0348333	Slc27a4	solute carrier family 27 (fatty acid transporter), member 4 [Source:MGI Symbol;Acc:MGI:1347347]	1035.71	1086.28	870.83	1283.63	1539.65	1407.6
ENSMUSG00000048537	-0.491719	0.00194352	0.0350343	Phldb1	pleckstrin homology like domain, family B, member 1 [Source:MGI Symbol;Acc:MGI:2143230]	2334.03	2438.12	2048.27	1742.76	1371.78	1736.56
ENSMUSG00000031442	1.60281	0.00194944	0.0350739	Mcf2l	mcf.2 transforming sequence-like [Source:MGI Symbol;Acc:MGI:103263]	301.613	273.254	280.398	1214.65	1037.08	346.571
ENSMUSG00000054871	-1.25912	0.00195142	0.0350739	Tmem158	transmembrane protein 158 [Source:MGI Symbol;Acc:MGI:1919559]	404.751	131.816	133.36	111.011	52.5232	116.759
ENSMUSG00000001755	-0.515566	0.00195237	0.0350739	Coasy	Coenzyme A synthase [Source:MGI Symbol;Acc:MGI:1918993]	2221.36	3133.76	2428.98	1947.54	1820.8	1677.26
ENSMUSG00000067455	2.09991	0.00197171	0.0353812	Hist1h4j	histone cluster 1, H4j [Source:MGI Symbol;Acc:MGI:2448436]	2.60011	21.1675	10.2585	77.5998	48.4037	19.4599
ENSMUSG00000041774	0.913712	0.00197453	0.0353918	Ydjc	YdjC homolog (bacterial) [Source:MGI Symbol;Acc:MGI:1916351]	177.674	107.762	167.555	171.366	334.706	346.571
ENSMUSG00000043085	1.8139	0.0019777	0.0354085	Tmem82	transmembrane protein 82 [Source:MGI Symbol;Acc:MGI:2384869]	27.7345	20.2054	5.69915	74.3665	92.6879	24.0932
ENSMUSG00000087516	-0.795146	0.00198216	0.0354482	Tbx3os1	T-box 3, opposite strand 1 [Source:MGI Symbol;Acc:MGI:3780472]	221.876	195.319	173.254	93.7664	131.823	114.906
ENSMUSG00000003949	-0.863137	0.00198516	0.0354618	Hlf	hepatic leukemia factor [Source:MGI Symbol;Acc:MGI:96108]	336.281	210.713	245.064	172.444	166.838	97.2994
ENSMUSG00000047228	-3.28142	0.00198866	0.0354842	A2ml1	alpha-2-macroglobulin like 1 [Source:MGI Symbol;Acc:MGI:3039594]	83.2035	0.962161	11.3983	2.15555	2.05973	5.55997
ENSMUSG00000065126	1.12454	0.00199169	0.0354984	Snord104	small nucleolar RNA, C/D box 104 [Source:MGI Symbol;Acc:MGI:3819515]	67.6029	86.5945	38.7542	89.4553	184.346	148.266
ENSMUSG00000044881	0.874081	0.00199467	0.0355113	Coa4	cytochrome c oxidase assembly factor 4 [Source:MGI Symbol;Acc:MGI:1915435]	107.471	118.346	69.5296	156.277	207.003	179.772
ENSMUSG00000045288	-0.998106	0.0019981	0.0355325	Ush1g	USH1 protein network component sans [Source:MGI Symbol;Acc:MGI:2450757]	218.409	226.108	190.352	147.655	118.435	52.8197
ENSMUSG00000061576	-1.32001	0.00200567	0.035627	Dpp6	dipeptidylpeptidase 6 [Source:MGI Symbol;Acc:MGI:94921]	184.608	99.1025	100.305	81.9109	51.4933	21.3132
ENSMUSG00000031347	0.529626	0.00201586	0.035768	Cetn2	centrin 2 [Source:MGI Symbol;Acc:MGI:1347085]	572.891	644.648	664.521	851.442	1045.31	819.169
ENSMUSG00000040276	-1.18408	0.00202529	0.0358951	Pacsin1	protein kinase C and casein kinase substrate in neurons 1 [Source:MGI Symbol;Acc:MGI:1345181]	59.8025	122.194	164.136	47.4221	51.4933	52.8197
ENSMUSG00000009647	0.67004	0.00204225	0.0361551	Mcu	mitochondrial calcium uniporter [Source:MGI Symbol;Acc:MGI:3026965]	551.223	442.594	572.195	614.332	1092.69	783.956
ENSMUSG00000043099	-0.573014	0.00206918	0.0365854	Hic1	hypermethylated in cancer 1 [Source:MGI Symbol;Acc:MGI:1338010]	546.023	479.156	429.716	329.799	318.229	330.818
ENSMUSG00000106734	0.815983	0.00207118	0.0365854	Gm20559	predicted gene, 20559 [Source:MGI Symbol;Acc:MGI:5295666]	461.953	489.74	568.775	833.12	1334.71	508.737
ENSMUSG00000106535	1.44609	0.00209761	0.0370111	Gm43031	predicted gene 43031 [Source:MGI Symbol;Acc:MGI:5663168]	33.8014	25.9783	39.8941	60.3554	162.719	48.1864
ENSMUSG00000038648	-0.467816	0.0021019	0.0370455	Creb3l2	cAMP responsive element binding protein 3-like 2 [Source:MGI Symbol;Acc:MGI:2442695]	3957.37	4915.68	4192.3	3528.63	2887.74	3031.11
ENSMUSG00000022816	-0.493001	0.00210436	0.0370475	Fstl1	follistatin-like 1 [Source:MGI Symbol;Acc:MGI:102793]	2347.9	2893.22	3167.59	2190.04	1859.94	1923.75
ENSMUSG00000028494	-0.550801	0.00210745	0.0370607	Plin2	perilipin 2 [Source:MGI Symbol;Acc:MGI:87920]	1759.41	2026.31	2712.8	1583.25	1357.36	1493.78
ENSMUSG00000052428	0.552688	0.0021179	0.0371801	Tmco1	transmembrane and coiled-coil domains 1 [Source:MGI Symbol;Acc:MGI:1921173]	1195.18	1272.94	1529.65	1971.25	2324.41	1566.98
ENSMUSG00000045211	0.670246	0.00212088	0.0371801	Nudt18	nudix (nucleoside diphosphate linked moiety X)-type motif 18 [Source:MGI Symbol;Acc:MGI:2385853]	288.612	313.664	360.186	478.532	651.905	400.318
ENSMUSG00000027340	0.562749	0.00212168	0.0371801	Slc23a2	solute carrier family 23 (nucleobase transporters), member 2 [Source:MGI Symbol;Acc:MGI:1859682]	1664.07	2550.69	2117.8	3548.03	3179.2	2626.16
ENSMUSG00000020014	-1.57579	0.00212364	0.0371801	Cfap54	cilia and flagella associated protein 54 [Source:MGI Symbol;Acc:MGI:1922208]	44.2019	36.5621	52.4322	15.0888	18.5376	11.1199
ENSMUSG00000052135	-0.638904	0.00212876	0.0372006	Foxo6	forkhead box O6 [Source:MGI Symbol;Acc:MGI:2676586]	368.349	452.216	506.085	242.499	287.333	320.625
ENSMUSG00000062380	-0.574037	0.00212951	0.0372006	Tubb3	tubulin, beta 3 class III [Source:MGI Symbol;Acc:MGI:107813]	484.487	522.453	461.631	340.577	286.303	359.545
ENSMUSG00000022211	-0.573632	0.00213463	0.0372489	Carmil3	capping protein regulator and myosin 1 linker 3 [Source:MGI Symbol;Acc:MGI:2448573]	843.302	911.166	873.11	738.276	503.604	524.49
ENSMUSG00000097055	1.20608	0.00214996	0.0374752	Gm4419	predicted gene 4419 [Source:MGI Symbol;Acc:MGI:3782604]	26.0011	27.9027	47.8729	82.9887	73.1205	76.9129
ENSMUSG00000024140	0.584991	0.00216544	0.037674	Epas1	endothelial PAS domain protein 1 [Source:MGI Symbol;Acc:MGI:109169]	2586.24	2998.09	2382.25	4380.08	4730.17	2842.07
ENSMUSG00000019899	-0.753087	0.00216613	0.037674	Lama2	laminin, alpha 2 [Source:MGI Symbol;Acc:MGI:99912]	1343.39	1238.3	902.746	992.631	457.261	619.01
ENSMUSG00000021952	0.44162	0.00219306	0.0381005	Xpo4	exportin 4 [Source:MGI Symbol;Acc:MGI:1888526]	924.773	981.404	965.436	1315.96	1296.6	1287.13
ENSMUSG00000026638	-0.877515	0.00219603	0.0381102	Irf6	interferon regulatory factor 6 [Source:MGI Symbol;Acc:MGI:1859211]	362.282	190.508	200.61	155.2	141.092	114.906
ENSMUSG00000055447	0.650021	0.00220094	0.0381537	Cd47	CD47 antigen (Rh-related antigen, integrin-associated signal transducer) [Source:MGI Symbol;Acc:MGI:96617]	1523.66	1503.86	1619.7	2389.43	3288.36	1615.17
ENSMUSG00000019894	-0.651616	0.00223232	0.0386553	Slc6a15	solute carrier family 6 (neurotransmitter transporter), member 15 [Source:MGI Symbol;Acc:MGI:2143484]	446.352	355.999	392.102	301.777	208.033	251.125
ENSMUSG00000066150	0.578262	0.0022377	0.0387061	Slc31a1	solute carrier family 31, member 1 [Source:MGI Symbol;Acc:MGI:1333843]	1176.98	1288.33	1290.29	1746	2414.01	1447.45
ENSMUSG00000021290	0.598213	0.00225353	0.0389374	Atp5mpl	ATP synthase membrane subunit 6.8PL [Source:MGI Symbol;Acc:MGI:1917507]	1367.66	1323.93	982.534	1439.91	2281.15	1843.13
ENSMUSG00000022969	0.4799	0.00225767	0.0389663	Il10rb	interleukin 10 receptor, beta [Source:MGI Symbol;Acc:MGI:109380]	821.635	887.112	775.085	1045.44	1244.08	1175.01
ENSMUSG00000028838	-1.06706	0.00228122	0.0392895	Extl1	exostoses (multiple)-like 1 [Source:MGI Symbol;Acc:MGI:1888742]	93.604	108.724	83.2076	48.4999	33.9856	53.7464
ENSMUSG00000003233	-0.492345	0.00228343	0.0392895	Dvl3	dishevelled segment polarity protein 3 [Source:MGI Symbol;Acc:MGI:108100]	1172.65	1544.27	1424.79	949.52	1023.69	970.214
ENSMUSG00000060657	0.509892	0.00228417	0.0392895	Marf1	meiosis regulator and mRNA stability 1 [Source:MGI Symbol;Acc:MGI:2444505]	2252.56	2174.48	2232.93	3200.99	3771.37	2512.18
ENSMUSG00000075704	0.534386	0.00228632	0.0392895	Txnrd2	thioredoxin reductase 2 [Source:MGI Symbol;Acc:MGI:1347023]	511.355	448.367	496.966	655.287	803.296	651.443
ENSMUSG00000096847	-1.38467	0.00229631	0.0394183	Tmem151b	transmembrane protein 151B [Source:MGI Symbol;Acc:MGI:2685169]	48.5354	63.5026	69.5296	28.0221	27.8064	13.8999
ENSMUSG00000021944	-0.553467	0.00230008	0.0394403	Gata4	GATA binding protein 4 [Source:MGI Symbol;Acc:MGI:95664]	5165.55	7354.76	6099.23	5208.89	3900.1	3578.77
ENSMUSG00000016252	0.533091	0.00230364	0.0394586	Atp5e	ATP synthase, H+ transporting, mitochondrial F1 complex, epsilon subunit [Source:MGI Symbol;Acc:MGI:1855697]	3240.6	2586.29	2338.93	3234.4	4478.89	4105.11
ENSMUSG00000000957	-0.548792	0.0023228	0.0397437	Mmp14	matrix metallopeptidase 14 (membrane-inserted) [Source:MGI Symbol;Acc:MGI:101900]	2906.06	4034.34	3864.02	2536	1987.64	2860.6
ENSMUSG00000007415	0.484658	0.00234041	0.0400017	Gatad1	GATA zinc finger domain containing 1 [Source:MGI Symbol;Acc:MGI:1914460]	1425.73	1684.74	1457.84	2095.19	2431.51	1866.3
ENSMUSG00000027661	-0.902807	0.00234723	0.040075	Slc2a10	solute carrier family 2 (facilitated glucose transporter), member 10 [Source:MGI Symbol;Acc:MGI:2156687]	127.405	125.081	150.458	82.9887	76.2101	56.5263
ENSMUSG00000041073	1.17906	0.00235001	0.0400793	Nacad	NAC alpha domain containing [Source:MGI Symbol;Acc:MGI:3603030]	64.1361	69.2756	66.1102	70.0554	247.168	134.366
ENSMUSG00000019864	0.629924	0.00235656	0.0401477	Rtn4ip1	reticulon 4 interacting protein 1 [Source:MGI Symbol;Acc:MGI:2178759]	342.348	264.594	249.623	435.421	500.515	391.978
ENSMUSG00000020532	0.543097	0.00237046	0.0403412	Acaca	acetyl-Coenzyme A carboxylase alpha [Source:MGI Symbol;Acc:MGI:108451]	1513.26	1441.32	1248.11	1921.67	2526.26	1678.18
ENSMUSG00000034037	0.627861	0.00238705	0.0405798	Fgd5	FYVE, RhoGEF and PH domain containing 5 [Source:MGI Symbol;Acc:MGI:2443369]	651.761	501.286	599.551	731.809	1177.14	799.709
ENSMUSG00000068299	0.707988	0.00239112	0.0406055	Nat8f4	N-acetyltransferase 8 (GCN5-related) family member 4 [Source:MGI Symbol;Acc:MGI:1922791]	462.82	306.929	375.004	760.909	675.592	435.531
ENSMUSG00000062312	-0.610065	0.00239829	0.0406548	Erbb2	erb-b2 receptor tyrosine kinase 2 [Source:MGI Symbol;Acc:MGI:95410]	1241.99	954.463	838.915	583.076	592.173	813.609
ENSMUSG00000024731	2.86962	0.00239916	0.0406548	Ms4a10	membrane-spanning 4-domains, subfamily A, member 10 [Source:MGI Symbol;Acc:MGI:1917076]	15.6007	28.8648	14.8178	96.9997	307.93	28.7265
ENSMUSG00000055799	-0.585442	0.00243591	0.0412333	Tcf7l1	transcription factor 7 like 1 (T cell specific, HMG box) [Source:MGI Symbol;Acc:MGI:1202876]	513.955	452.216	385.263	302.855	297.631	301.165
ENSMUSG00000075602	0.769077	0.00244497	0.0413425	Ly6a	lymphocyte antigen 6 complex, locus A [Source:MGI Symbol;Acc:MGI:107527]	385.683	342.529	272.419	456.976	825.953	424.411
ENSMUSG00000034243	0.408028	0.00246257	0.0415936	Golgb1	golgi autoantigen, golgin subfamily b, macrogolgin 1 [Source:MGI Symbol;Acc:MGI:1099447]	3116.67	3251.14	3072.98	4336.97	3856.85	4333.07
ENSMUSG00000066152	0.567839	0.00246508	0.0415936	Slc31a2	solute carrier family 31, member 2 [Source:MGI Symbol;Acc:MGI:1333844]	395.217	388.713	418.318	567.987	704.428	509.664
ENSMUSG00000020027	-0.476144	0.00248587	0.0418998	Socs2	suppressor of cytokine signaling 2 [Source:MGI Symbol;Acc:MGI:1201787]	8200.75	11279.4	8900.93	7155.35	6195.67	7051.89
ENSMUSG00000075415	0.536962	0.00251597	0.0423197	Fnbp1	formin binding protein 1 [Source:MGI Symbol;Acc:MGI:109606]	955.974	859.209	826.377	1432.36	1395.47	1007.28
ENSMUSG00000070942	-0.773206	0.00251613	0.0423197	Il1rl2	interleukin 1 receptor-like 2 [Source:MGI Symbol;Acc:MGI:1913107]	235.743	254.973	380.703	181.066	134.912	192.746
ENSMUSG00000055302	0.479905	0.00254577	0.0427727	Mrfap1	Morf4 family associated protein 1 [Source:MGI Symbol;Acc:MGI:1914818]	7659.06	6810.17	7079.49	8308.57	9805.35	11938.2
ENSMUSG00000102544	1.70169	0.00254922	0.0427853	Gm5103	predicted gene 5103 [Source:MGI Symbol;Acc:MGI:3779459]	13.8673	7.69729	14.8178	31.2555	52.5232	34.2865
ENSMUSG00000026259	-1.012	0.00255383	0.0428172	Ngef	neuronal guanine nucleotide exchange factor [Source:MGI Symbol;Acc:MGI:1858414]	152.54	253.048	216.568	151.966	55.6128	101.006
ENSMUSG00000047496	-2.8263	0.0025571	0.0428266	Rnf152	ring finger protein 152 [Source:MGI Symbol;Acc:MGI:2443787]	112.671	988.139	556.237	42.0332	51.4933	139.926
ENSMUSG00000090671	0.874601	0.00256607	0.0429314	Gm5067	predicted gene 5067 [Source:MGI Symbol;Acc:MGI:3644982]	203.675	217.448	128.801	479.61	222.451	308.578
ENSMUSG00000041592	-1.43758	0.00258221	0.043079	Sdk2	sidekick cell adhesion molecule 2 [Source:MGI Symbol;Acc:MGI:2443847]	54.6023	55.8053	55.8517	11.8555	18.5376	30.5798
ENSMUSG00000070780	0.606993	0.00258542	0.043079	Rbm47	RNA binding motif protein 47 [Source:MGI Symbol;Acc:MGI:2384294]	683.829	647.534	756.847	1012.03	1368.69	799.709
ENSMUSG00000020785	-0.999221	0.00258683	0.043079	Camkk1	calcium/calmodulin-dependent protein kinase kinase 1, alpha [Source:MGI Symbol;Acc:MGI:1891766]	89.2705	112.573	159.576	65.7443	51.4933	63.013
ENSMUSG00000031304	0.946791	0.00258865	0.043079	Il2rg	interleukin 2 receptor, gamma chain [Source:MGI Symbol;Acc:MGI:96551]	82.3368	76.0107	47.8729	114.244	153.45	131.586
ENSMUSG00000033227	-0.527089	0.00259035	0.043079	Wnt6	wingless-type MMTV integration site family, member 6 [Source:MGI Symbol;Acc:MGI:98960]	1131.05	879.415	1160.35	650.976	748.713	799.709
ENSMUSG00000050822	1.12997	0.00259122	0.043079	Slc29a4	solute carrier family 29 (nucleoside transporters), member 4 [Source:MGI Symbol;Acc:MGI:2385330]	54.6023	29.827	46.733	121.789	72.0906	93.5928
ENSMUSG00000031740	-0.578501	0.00259994	0.0431786	Mmp2	matrix metallopeptidase 2 [Source:MGI Symbol;Acc:MGI:97009]	2196.23	2025.35	2754.97	1786.95	1156.54	1727.3
ENSMUSG00000028461	0.491852	0.00260326	0.0431885	Ccdc107	coiled-coil domain containing 107 [Source:MGI Symbol;Acc:MGI:1913423]	627.493	602.313	632.606	813.72	981.462	823.802
ENSMUSG00000113750	1.41718	0.00261049	0.0432622	Gm5628	predicted gene 5628 [Source:MGI Symbol;Acc:MGI:3779506]	20.8009	18.2811	17.0975	52.811	39.1349	58.3797
ENSMUSG00000036398	0.469232	0.00261498	0.0432622	Ppp1r11	protein phosphatase 1, regulatory inhibitor subunit 11 [Source:MGI Symbol;Acc:MGI:1923747]	781.766	820.723	770.525	1004.49	1204.94	1075.85
ENSMUSG00000004044	-0.453902	0.00261591	0.0432622	Cavin1	caveolae associated 1 [Source:MGI Symbol;Acc:MGI:1277968]	7381.71	7662.65	6405.85	5934.23	4615.86	5111.46
ENSMUSG00000007207	0.690535	0.00263762	0.0435758	Stx1a	syntaxin 1A (brain) [Source:MGI Symbol;Acc:MGI:109355]	622.293	612.896	615.508	693.009	1427.39	866.428
ENSMUSG00000001946	0.527627	0.00265177	0.0437638	Esam	endothelial cell-specific adhesion molecule [Source:MGI Symbol;Acc:MGI:1916774]	1093.78	1040.1	1127.29	1471.16	1932.03	1298.25
ENSMUSG00000052085	-0.704465	0.00266345	0.0439109	Dock8	dedicator of cytokinesis 8 [Source:MGI Symbol;Acc:MGI:1921396]	494.021	723.545	594.991	505.476	311.02	296.532
ENSMUSG00000024900	0.498074	0.00268146	0.0441503	Cpt1a	carnitine palmitoyltransferase 1a, liver [Source:MGI Symbol;Acc:MGI:1098296]	3394.88	3741.84	4126.19	4791.79	6465.5	4648.13
ENSMUSG00000031486	-0.667576	0.00268355	0.0441503	Adgra2	adhesion G protein-coupled receptor A2 [Source:MGI Symbol;Acc:MGI:1925810]	704.63	720.658	518.623	501.165	294.542	429.044
ENSMUSG00000024190	1.91931	0.00268893	0.0441928	Dusp1	dual specificity phosphatase 1 [Source:MGI Symbol;Acc:MGI:105120]	1072.98	345.416	320.292	1365.54	2342.95	2869.87
ENSMUSG00000061740	0.70448	0.00269702	0.0442798	Cyp2d22	cytochrome P450, family 2, subfamily d, polypeptide 22 [Source:MGI Symbol;Acc:MGI:1929474]	1306.99	952.539	1315.36	1934.61	2667.35	1224.12
ENSMUSG00000039063	0.598104	0.00272557	0.0447022	Echdc3	enoyl Coenzyme A hydratase domain containing 3 [Source:MGI Symbol;Acc:MGI:1915106]	575.491	393.524	493.547	691.931	875.386	647.736
ENSMUSG00000014633	0.563427	0.00274386	0.0449081	Cmc2	COX assembly mitochondrial protein 2 [Source:MGI Symbol;Acc:MGI:1913781]	320.68	338.681	286.097	420.332	508.754	468.891
ENSMUSG00000002249	-0.58003	0.00274465	0.0449081	Tead3	TEA domain family member 3 [Source:MGI Symbol;Acc:MGI:109241]	495.754	477.232	424.017	314.71	267.765	352.131
ENSMUSG00000049791	0.693474	0.00274664	0.0449081	Fzd4	frizzled class receptor 4 [Source:MGI Symbol;Acc:MGI:108520]	752.299	962.161	707.835	1526.13	1584.96	808.049
ENSMUSG00000040721	0.653558	0.00275131	0.044938	Zfhx2	zinc finger homeobox 2 [Source:MGI Symbol;Acc:MGI:2686934]	270.411	305.967	257.602	409.554	553.038	350.278
ENSMUSG00000034771	0.453447	0.00276128	0.0450545	Tle2	transducin-like enhancer of split 2 [Source:MGI Symbol;Acc:MGI:104635]	4551.93	3469.55	3769.42	5025.66	5766.22	5355.18
ENSMUSG00000021773	0.773805	0.00277546	0.0452145	Comtd1	catechol-O-methyltransferase domain containing 1 [Source:MGI Symbol;Acc:MGI:1916406]	238.343	163.567	160.716	232.799	401.648	328.965
ENSMUSG00000113302	1.8049	0.0027768	0.0452145	Gm32219	predicted gene, 32219 [Source:MGI Symbol;Acc:MGI:5591378]	48.5354	196.281	147.038	479.61	581.874	306.725
ENSMUSG00000017969	-0.624772	0.00279616	0.0454828	Ptgis	prostaglandin I2 (prostacyclin) synthase [Source:MGI Symbol;Acc:MGI:1097156]	1695.27	1218.1	1535.35	1021.73	677.652	1185.2
ENSMUSG00000035877	0.449581	0.00282265	0.0458666	Zhx3	zinc fingers and homeoboxes 3 [Source:MGI Symbol;Acc:MGI:2444772]	1048.71	915.015	977.974	1420.51	1336.77	1261.19
ENSMUSG00000075254	0.569306	0.00282731	0.0458693	Heg1	heart development protein with EGF-like domains 1 [Source:MGI Symbol;Acc:MGI:1924696]	4758.2	3497.45	3151.63	4522.34	5618.95	6786.87
ENSMUSG00000020150	0.580829	0.00282861	0.0458693	Gamt	guanidinoacetate methyltransferase [Source:MGI Symbol;Acc:MGI:1098221]	1806.21	1195	1480.64	1727.67	2431.51	2544.61
ENSMUSG00000033717	-1.15862	0.0028423	0.0460392	Adra2a	adrenergic receptor, alpha 2a [Source:MGI Symbol;Acc:MGI:87934]	197.608	168.378	78.6483	100.233	43.2544	56.5263
ENSMUSG00000037907	-0.610299	0.00284491	0.0460392	Ankrd13b	ankyrin repeat domain 13b [Source:MGI Symbol;Acc:MGI:2144501]	602.359	750.485	620.068	454.821	326.468	510.59
ENSMUSG00000043592	-4.50407	0.00284858	0.0460461	Unc5cl	unc-5 family C-terminal like [Source:MGI Symbol;Acc:MGI:1923839]	138.673	1.92432	18.2373	2.15555	2.05973	2.77998
ENSMUSG00000021728	1.7819	0.00285115	0.0460461	Emb	embigin [Source:MGI Symbol;Acc:MGI:95321]	622.293	249.2	261.021	1067	2062.82	766.349
ENSMUSG00000071714	-1.01356	0.00286202	0.0461745	Csf2rb2	colony stimulating factor 2 receptor, beta 2, low-affinity (granulocyte-macrophage) [Source:MGI Symbol;Acc:MGI:1339760]	87.537	135.665	155.017	81.9109	52.5232	52.8197
ENSMUSG00000032126	0.511285	0.00286892	0.0462387	Hmbs	hydroxymethylbilane synthase [Source:MGI Symbol;Acc:MGI:96112]	1228.12	1142.08	1011.03	1328.9	1869.21	1622.58
ENSMUSG00000113581	-0.876466	0.00288295	0.0464176	Dio3os	deiodinase, iodothyronine type III, opposite strand [Source:MGI Symbol;Acc:MGI:2664395]	437.685	190.508	271.28	129.333	168.898	191.819
ENSMUSG00000020919	0.415327	0.00290929	0.0467941	Stat5b	signal transducer and activator of transcription 5B [Source:MGI Symbol;Acc:MGI:103035]	2230.03	2498.73	2320.69	3004.84	3378.99	3017.21
ENSMUSG00000067199	0.655375	0.00291484	0.0468357	Frat1	frequently rearranged in advanced T cell lymphomas [Source:MGI Symbol;Acc:MGI:109450]	267.811	221.297	263.301	302.855	416.066	465.184
ENSMUSG00000038393	-0.575473	0.00292531	0.0469145	Txnip	thioredoxin interacting protein [Source:MGI Symbol;Acc:MGI:1889549]	15602.4	10225.8	15525.6	11499.9	7935.12	8316.79
ENSMUSG00000071662	0.454053	0.00292567	0.0469145	Polr2g	polymerase (RNA) II (DNA directed) polypeptide G [Source:MGI Symbol;Acc:MGI:1914960]	912.639	983.328	944.919	1166.15	1391.35	1333.47
ENSMUSG00000074272	1.04547	0.00293913	0.0470826	Ceacam1	carcinoembryonic antigen-related cell adhesion molecule 1 [Source:MGI Symbol;Acc:MGI:1347245]	87.537	65.4269	68.3898	200.466	178.167	79.6929
ENSMUSG00000039481	-0.988311	0.00294477	0.0470891	Nrtn	neurturin [Source:MGI Symbol;Acc:MGI:108417]	260.878	119.308	147.038	77.5998	75.1802	113.053
ENSMUSG00000021636	0.868052	0.00294797	0.0470891	Marveld2	MARVEL (membrane-associating) domain containing 2 [Source:MGI Symbol;Acc:MGI:2446166]	96.2041	88.5188	124.241	237.11	195.675	130.659
ENSMUSG00000068335	-0.755699	0.00294846	0.0470891	Dok1	docking protein 1 [Source:MGI Symbol;Acc:MGI:893587]	460.22	1021.81	1014.45	469.91	453.141	554.143
ENSMUSG00000060032	0.477258	0.00296368	0.0472845	H2afj	H2A histone family, member J [Source:MGI Symbol;Acc:MGI:3606192]	1357.26	1095.9	1476.08	1716.9	1840.37	1910.78
ENSMUSG00000030598	-0.771734	0.00298699	0.0476083	Fbxo17	F-box protein 17 [Source:MGI Symbol;Acc:MGI:1354707]	192.408	163.567	161.856	105.622	87.5386	110.273
ENSMUSG00000023972	-0.508802	0.00300134	0.0477889	Ptk7	PTK7 protein tyrosine kinase 7 [Source:MGI Symbol;Acc:MGI:1918711]	1894.61	1925.28	1655.03	1530.44	1054.58	1263.97
ENSMUSG00000033287	-0.526012	0.0030123	0.0479024	Kctd17	potassium channel tetramerisation domain containing 17 [Source:MGI Symbol;Acc:MGI:1920094]	1100.71	1349.91	1079.42	861.142	675.592	914.615
ENSMUSG00000034586	-0.774521	0.0030191	0.0479024	Hid1	HID1 domain containing [Source:MGI Symbol;Acc:MGI:2445087]	168.14	279.027	218.847	121.789	143.151	124.173
ENSMUSG00000023904	0.515205	0.00301984	0.0479024	Hcfc1r1	host cell factor C1 regulator 1 (XPO1-dependent) [Source:MGI Symbol;Acc:MGI:2663619]	1239.39	1221.94	1276.61	1594.03	2219.36	1528.99
ENSMUSG00000022450	0.547838	0.00302057	0.0479024	Ndufa6	NADH:ubiquinone oxidoreductase subunit A6 [Source:MGI Symbol;Acc:MGI:1914380]	2621.78	2412.14	2264.84	2693.36	4520.08	3457.37
ENSMUSG00000026204	-1.89531	0.00302809	0.0479735	Ptprn	protein tyrosine phosphatase, receptor type, N [Source:MGI Symbol;Acc:MGI:102765]	19.0675	101.027	100.305	6.46665	12.3584	39.8464
ENSMUSG00000016427	0.629905	0.00303566	0.0480453	Ndufa1	NADH:ubiquinone oxidoreductase subunit A1 [Source:MGI Symbol;Acc:MGI:1929511]	696.83	810.139	694.157	998.019	1549.95	859.015
ENSMUSG00000039989	0.50122	0.0030524	0.0482621	Cbx4	chromobox 4 [Source:MGI Symbol;Acc:MGI:1195985]	798.234	763.956	710.114	904.253	1217.3	1095.31
ENSMUSG00000110605	1.28221	0.00306443	0.0483675	Gm32856	predicted gene, 32856 [Source:MGI Symbol;Acc:MGI:5592015]	38.135	67.3512	17.0975	127.177	87.5386	85.2528
ENSMUSG00000028152	0.492569	0.00306518	0.0483675	Tspan5	tetraspanin 5 [Source:MGI Symbol;Acc:MGI:1928096]	767.033	686.983	801.301	1169.39	1087.54	916.468
ENSMUSG00000073002	0.597453	0.00306823	0.0483675	Vamp5	vesicle-associated membrane protein 5 [Source:MGI Symbol;Acc:MGI:1858622]	281.679	357.924	329.411	402.01	555.098	507.81
ENSMUSG00000102224	2.01967	0.00307585	0.0484393	4930447F24Rik	RIKEN cDNA 4930447F24 gene [Source:MGI Symbol;Acc:MGI:1924123]	12.1338	4.8108	4.55932	22.6333	38.105	27.7998
ENSMUSG00000023927	-0.471465	0.0031198	0.0490826	Satb1	special AT-rich sequence binding protein 1 [Source:MGI Symbol;Acc:MGI:105084]	869.304	942.917	863.991	700.554	605.561	624.57
ENSMUSG00000045573	-0.7679	0.00314	0.0493512	Penk	preproenkephalin [Source:MGI Symbol;Acc:MGI:104629]	305.08	328.097	576.754	258.666	257.467	193.672
ENSMUSG00000020572	0.539648	0.00314727	0.0494165	Nampt	nicotinamide phosphoribosyltransferase [Source:MGI Symbol;Acc:MGI:1929865]	1189.12	1368.19	1407.69	2100.58	2218.33	1444.67
ENSMUSG00000029735	0.755758	0.00315387	0.0494711	Tpk1	thiamine pyrophosphokinase [Source:MGI Symbol;Acc:MGI:1352500]	229.676	219.373	224.547	433.265	471.679	233.519
ENSMUSG00000012017	-0.504125	0.00317146	0.0496977	Scarf2	scavenger receptor class F, member 2 [Source:MGI Symbol;Acc:MGI:1858430]	1053.91	1033.36	979.114	732.887	600.412	828.435
ENSMUSG00000017692	-0.884183	0.00317486	0.0497018	Rhbdl3	rhomboid like 3 [Source:MGI Symbol;Acc:MGI:2179276]	149.073	110.648	120.822	74.3665	59.7322	72.2796
